# Supplementary material for: Global, regional and national burden of myocarditis in adolescents and young adults, 1990–2021: systematic analysis of the global burden of disease study 2021
Source: Front Cardiovasc Med. 2026 Mar 26;13:1623833. doi: 10.3389/fcvm.2026.1623833 (PMC13061660; doi:10.3389/fcvm.2026.1623833)
Supplement: Supplementary file 1 [file Datasheet1.zip]

Archive with 5 entries (2 files):
- Supplementary Material 1/
- Supplementary Material 1/Frontier/
- Supplementary Material 1/Frontier/DALYs/
- Supplementary Material 1/Frontier/DALYs/Figure S7-10.pdf
- Supplementary Material 1/Frontier/DALYs/Table S7-9.xlsx
