# Supplementary material for: Global, regional and national burden of myocarditis in adolescents and young adults, 1990–2021: systematic analysis of the global burden of disease study 2021
Source: Front Cardiovasc Med. 2026 Mar 26;13:1623833. doi: 10.3389/fcvm.2026.1623833 (PMC13061660; doi:10.3389/fcvm.2026.1623833)
Supplement: Supplementary file 1 [file Datasheet1.zip › Supplementary Material 1/Frontier/DALYs/Table S7-9.xlsx]

## Sheet: Table S7
location_id	SDI	val	span	eff_diff	location_name
213	0.192427	3.94146	0.3	0.830238	Republic of the Niger
187	0.219701	4.98352	0.3	2.10105	Federal Republic of Somalia
204	0.232584	4.56789	0.3	1.81715	Republic of Chad
169	0.251351	9.75767	0.3	7.20024	Central African Republic
211	0.272567	4.85942	0.3	2.45814	Republic of Mali
201	0.295864	3.78428	0.3	1.55256	Burkina Faso
175	0.29933	3.52095	0.3	1.30467	Republic of Burundi
160	0.32613	5.14159	0.3	3.05478	Islamic Republic of Afghanistan
184	0.328289	2.57357	0.3	0.497881	Republic of Mozambique
208	0.340584	4.42205	0.3	2.40277	Republic of Guinea
209	0.361037	6.22808	0.3	4.34019	Republic of Guinea-Bissau
181	0.36515	7.30309	0.3	5.44795	Republic of Madagascar
217	0.370616	4.32317	0.3	2.51399	Republic of Sierra Leone
210	0.371376	4.48052	0.3	2.67806	Republic of Liberia
435	0.373985	3.54527	0.3	1.76664	Republic of South Sudan
179	0.375989	2.50294	0.3	0.743532	Federal Democratic Republic of Ethiopia
171	0.37937	6.53695	0.3	4.81211	Democratic Republic of the Congo
200	0.388962	3.29771	0.3	1.67791	Republic of Benin
182	0.394762	2.92722	0.3	1.36807	Republic of Malawi
216	0.399144	4.69901	0.3	3.18637	Republic of Senegal
178	0.405461	3.70037	0.3	2.25914	State of Eritrea
206	0.419898	5.22277	0.3	3.96984	Republic of the Gambia
190	0.425655	2.46654	0.3	1.28132	Republic of Uganda
26	0.435592	14.8785	0.3	13.8111	Independent State of Papua New Guinea
205	0.436879	4.19788	0.3	3.14709	Republic of C么te d'Ivoire
157	0.442042	2.53003	0.3	1.54991	Republic of Yemen
218	0.445182	4.3687	0.3	3.42981	Togolese Republic
185	0.445425	3.05881	0.3	2.12302	Republic of Rwanda
189	0.447547	2.6392	0.3	1.72994	United Republic of Tanzania
28	0.453728	6.12425	0.3	5.28815	Solomon Islands
164	0.458389	7.55308	0.3	6.76978	Federal Democratic Republic of Nepal
114	0.461432	17.1585	0.3	16.4094	Republic of Haiti
176	0.470157	2.82776	0.3	2.18148	Union of the Comoros
30	0.471253	12.3537	0.3	11.7208	Republic of Vanuatu
202	0.472833	4.12762	0.3	3.51374	Republic of Cameroon
177	0.476881	2.65605	0.3	2.08916	Republic of Djibouti
19	0.476931	6.28946	0.3	5.72312	Democratic Republic of Timor-Leste
198	0.484034	8.64436	0.3	8.14673	Republic of Zimbabwe
168	0.486315	6.44636	0.3	5.96509	Republic of Angola
191	0.488804	6.26692	0.3	5.80149	Republic of Zambia
10	0.490029	3.96806	0.3	3.51131	Kingdom of Cambodia
214	0.496497	3.06651	0.3	2.66134	Federal Republic of Nigeria
161	0.499428	8.63881	0.3	8.25689	People's Republic of Bangladesh
165	0.500373	9.1541	0.3	8.77926	Islamic Republic of Pakistan
212	0.502319	3.24385	0.3	2.88252	Islamic Republic of Mauritania
194	0.504203	4.37245	0.3	4.02249	Kingdom of Lesotho
12	0.505412	5.95056	0.3	5.60681	Lao People's Democratic Republic
215	0.509031	4.32076	0.3	3.98916	Democratic Republic of Sao Tome and Principe
129	0.510165	2.09234	0.3	1.76253	Republic of Honduras
162	0.515037	7.54252	0.3	7.22127	Kingdom of Bhutan
15	0.526047	6.51213	0.3	6.21013	Republic of the Union of Myanmar
131	0.526554	1.42218	0.3	1.12084	Republic of Nicaragua
180	0.53141	2.08118	0.3	1.78414	Republic of Kenya
23	0.534348	39.4808	0.3	39.1853	Republic of Kiribati
39	0.540551	0.327974	0.3	0.0357284	Republic of Tajikistan
128	0.542281	4.49134	0.3	4.2	Republic of Guatemala
203	0.548094	2.05482	0.3	1.76669	Republic of Cabo Verde
207	0.560243	6.02592	0.3	5.7444	Republic of Ghana
522	0.56282	3.25954	0.3	2.97939	Republic of Sudan
170	0.569193	5.77945	0.3	5.5029	Republic of the Congo
7	0.573858	14.963	0.3	14.689	Democratic People's Republic of Korea
153	0.576828	4.82079	0.3	4.54826	Syrian Arab Republic
25	0.590041	12.422	0.3	12.1562	Federated States of Micronesia
163	0.591103	5.28907	0.3	5.02381	Republic of India
24	0.592441	12.9171	0.3	12.6525	Republic of the Marshall Islands
197	0.596565	4.66393	0.3	4.40121	Kingdom of Eswatini
148	0.597791	2.64436	0.3	2.38216	Kingdom of Morocco
127	0.59782	1.43078	0.3	1.1686	Republic of El Salvador
133	0.599865	3.36832	0.3	3.10697	Bolivarian Republic of Venezuela
27	0.600357	8.64545	0.3	8.38428	Independent State of Samoa
416	0.60214	10.2368	0.3	9.97632	Tuvalu
195	0.612961	4.1156	0.3	3.85924	Republic of Namibia
369	0.615467	11.9124	0.3	11.6567	Republic of Nauru
37	0.616088	12.6216	0.3	12.3661	Kyrgyz Republic
173	0.617271	4.0243	0.3	3.7691	Gabonese Republic
108	0.61877	4.47941	0.3	4.22458	Belize
121	0.623033	1.75582	0.3	1.50201	Plurinational State of Bolivia
149	0.626043	1.38396	0.3	1.13082	Palestine
41	0.628654	4.28175	0.3	4.02913	Republic of Uzbekistan
29	0.629558	5.33711	0.3	5.08466	Kingdom of Tonga
20	0.631534	3.60468	0.3	3.35255	Socialist Republic of Viet Nam
172	0.635015	3.95209	0.3	3.70048	Republic of Equatorial Guinea
143	0.637323	7.38984	0.3	7.13855	Republic of Iraq
111	0.645873	3.24982	0.3	2.99956	Dominican Republic
139	0.646329	2.47099	0.3	2.22079	People's Democratic Republic of Algeria
117	0.648676	11.0946	0.3	10.8446	Saint Vincent and the Grenadines
38	0.650109	16.1009	0.3	15.8511	Mongolia
14	0.650923	3.1639	0.3	2.91416	Republic of Maldives
118	0.651023	5.10285	0.3	4.85313	Republic of Suriname
11	0.65608	4.52172	0.3	4.27244	Republic of Indonesia
141	0.657659	0.258816	0.3	0.00967223	Arab Republic of Egypt
16	0.657872	2.47408	0.3	2.22495	Republic of the Philippines
113	0.660659	54.7791	0.3	54.5302	Republic of Guyana
136	0.664794	1.34952	0.3	1.10089	Republic of Paraguay
112	0.669723	12.7108	0.3	12.4625	Grenada
193	0.670065	4.44991	0.3	4.20161	Republic of Botswana
154	0.674816	2.22798	0.3	1.97996	Republic of Tunisia
135	0.675487	3.87069	0.3	3.6227	Federative Republic of Brazil
40	0.67667	37.2214	0.3	36.9735	Turkmenistan
123	0.677448	0.805442	0.3	0.557523	Republic of Peru
125	0.677841	4.04531	0.3	3.7974	Republic of Colombia
22	0.678432	12.7336	0.3	12.4857	Republic of Fiji
18	0.679413	5.01458	0.3	4.76672	Kingdom of Thailand
122	0.680834	1.11046	0.3	0.862646	Republic of Ecuador
130	0.684255	2.27631	0.3	2.02861	United Mexican States
115	0.6853	4.38656	0.3	4.13888	Jamaica
109	0.689317	2.51555	0.3	2.26798	Republic of Cuba
116	0.695816	17.6228	0.3	17.3753	Saint Lucia
196	0.696174	3.28373	0.3	3.03624	Republic of South Africa
43	0.697076	12.0228	0.3	11.7753	Republic of Albania
34	0.699133	19.4966	0.3	19.2491	Republic of Azerbaijan
132	0.702375	2.50128	0.3	2.25382	Republic of Panama
44	0.704196	13.9184	0.3	13.671	Bosnia and Herzegovina
142	0.705215	1.85517	0.3	1.60773	Islamic Republic of Iran
126	0.705499	7.64402	0.3	7.39658	Republic of Costa Rica
33	0.707013	1.3184	0.3	1.07097	Republic of Armenia
144	0.710164	0.707253	0.3	0.459825	Hashemite Kingdom of Jordan
155	0.713858	0.806326	0.3	0.5589	Republic of Turkey
6	0.71394	14.3341	0.3	14.0867	People's Republic of China
146	0.71923	2.52512	0.3	2.27769	Lebanese Republic
36	0.720077	51.7163	0.3	51.4688	Republic of Kazakhstan
61	0.72444	3.08708	0.3	2.83965	Republic of Moldova
17	0.725546	13.3229	0.3	13.0755	Democratic Socialist Republic of Sri Lanka
183	0.729285	3.10292	0.3	2.8555	Republic of Mauritius
298	0.733557	2.5634	0.3	2.31597	American Samoa
99	0.737691	4.25984	0.3	4.01242	Eastern Republic of Uruguay
374	0.73926	14.3894	0.3	14.1419	Republic of Niue
413	0.739372	19.833	0.3	19.5856	Tokelau
35	0.741614	13.3028	0.3	13.0554	Georgia
186	0.744277	9.3497	0.3	9.10228	Republic of Seychelles
110	0.748169	12.6468	0.3	12.3994	Commonwealth of Dominica
105	0.748635	11.3713	0.3	11.1239	Antigua and Barbuda
393	0.74884	4.20887	0.3	3.96144	Saint Kitts and Nevis
107	0.749094	7.38944	0.3	7.14201	Barbados
49	0.751492	7.10615	0.3	6.85872	North Macedonia
380	0.755876	4.93264	0.3	4.68521	Republic of Palau
52	0.75724	47.7898	0.3	47.5423	Romania
97	0.758912	2.78631	0.3	2.53889	Argentine Republic
45	0.763471	22.7817	0.3	22.5343	Republic of Bulgaria
13	0.763675	3.27254	0.3	3.02511	Malaysia
63	0.763815	10.9494	0.3	10.702	Ukraine
147	0.76493	2.53828	0.3	2.29086	State of Libya
320	0.76649	0.255623	0.3	0.00819922	Cook Islands
119	0.767133	20.0527	0.3	19.8053	Republic of Trinidad and Tobago
150	0.770781	3.26929	0.3	3.02187	Sultanate of Oman
140	0.772566	0.734324	0.3	0.486899	Kingdom of Bahrain
46	0.77382	11.6293	0.3	11.3819	Republic of Croatia
53	0.775814	3.91701	0.3	3.66959	Republic of Serbia
91	0.779179	1.9976	0.3	1.75017	Portuguese Republic
50	0.780487	10.6167	0.3	10.3693	Montenegro
98	0.782112	1.6096	0.3	1.36217	Republic of Chile
48	0.785457	3.87976	0.3	3.63234	Hungary
376	0.792052	9.00336	0.3	8.75594	Northern Mariana Islands
57	0.797968	4.1792	0.3	3.93178	Republic of Belarus
351	0.804617	6.93466	0.3	6.68723	Guam
92	0.80541	2.74787	0.3	2.50045	Kingdom of Spain
54	0.806352	3.93669	0.3	3.68927	Slovak Republic
106	0.8068	7.11338	0.3	6.86596	Commonwealth of the Bahamas
422	0.810753	43.3812	0.3	43.1338	United States Virgin Islands
62	0.817342	15.8453	0.3	15.5979	Russian Federation
152	0.81833	4.224	0.3	3.97658	Kingdom of Saudi Arabia
88	0.822169	11.4186	0.3	11.1711	Republic of Malta
82	0.822192	2.40313	0.3	2.1557	Hellenic Republic
305	0.822429	3.76983	0.3	3.52241	Bermuda
47	0.826106	5.10578	0.3	4.85836	Czech Republic
66	0.827306	22.998	0.3	22.7505	Brunei Darussalam
86	0.82808	1.97783	0.3	1.73041	Republic of Italy
85	0.832071	1.90579	0.3	1.65836	State of Israel
51	0.837646	7.30473	0.3	7.05731	Republic of Poland
55	0.838414	1.59191	0.3	1.34448	Republic of Slovenia
59	0.842271	2.77352	0.3	2.5261	Republic of Latvia
385	0.843196	2.53558	0.3	2.28816	Puerto Rico
71	0.847132	6.73776	0.3	6.49034	Australia
77	0.847888	2.72504	0.3	2.47762	Republic of Cyprus
60	0.848353	1.3012	0.3	1.05377	Republic of Lithuania
58	0.848814	1.02075	0.3	0.773324	Republic of Estonia
75	0.849666	5.78606	0.3	5.53864	Republic of Austria
151	0.850304	1.57246	0.3	1.32503	State of Qatar
349	0.853193	4.14486	0.3	3.89743	Greenland
80	0.855609	1.59966	0.3	1.35223	French Republic
156	0.856211	2.31444	0.3	2.06702	United Arab Emirates
72	0.86217	13.9115	0.3	13.6641	New Zealand
69	0.866699	31.6781	0.3	31.4307	Republic of Singapore
145	0.868803	2.00096	0.3	1.75354	State of Kuwait
76	0.870842	2.50374	0.3	2.25632	Kingdom of Belgium
102	0.87162	11.8596	0.3	11.6122	United States of America
67	0.871855	6.50771	0.3	6.26029	Japan
8	0.873013	12.6204	0.3	12.373	Taiwan (Province of China)
81	0.875218	5.80053	0.3	5.55311	Federal Republic of Germany
95	0.875767	11.4765	0.3	11.2291	United Kingdom of Great Britain and Northern Ireland
74	0.876266	5.73711	0.3	5.48969	Principality of Andorra
396	0.876536	4.14334	0.3	3.89591	Republic of San Marino
83	0.883241	3.98907	0.3	3.74164	Republic of Iceland
101	0.884577	9.61072	0.3	9.3633	Canada
79	0.885121	8.55034	0.3	8.30291	Republic of Finland
68	0.885573	4.87107	0.3	4.62364	Republic of Korea
87	0.889841	2.12924	0.3	1.88182	Grand Duchy of Luxembourg
84	0.902346	6.65692	0.3	6.4095	Ireland
89	0.903288	2.21697	0.3	1.96955	Kingdom of the Netherlands
93	0.904935	13.2391	0.3	12.9917	Kingdom of Sweden
78	0.909756	2.39586	0.3	2.14844	Kingdom of Denmark
90	0.913914	4.28091	0.3	4.03348	Kingdom of Norway
367	0.919435	3.01807	0.3	2.77065	Principality of Monaco
94	0.943587	1.1722	0.3	0.924773	Swiss Confederation
213	0.192427	3.94146	0.4	0.776704	Republic of the Niger
187	0.219701	4.98352	0.4	2.0677	Federal Republic of Somalia
204	0.232584	4.56789	0.4	1.76477	Republic of Chad
169	0.251351	9.75767	0.4	7.11186	Central African Republic
211	0.272567	4.85942	0.4	2.38685	Republic of Mali
201	0.295864	3.78428	0.4	1.51414	Burkina Faso
175	0.29933	3.52095	0.4	1.28103	Republic of Burundi
160	0.32613	5.14159	0.4	3.12387	Islamic Republic of Afghanistan
184	0.328289	2.57357	0.4	0.572299	Republic of Mozambique
208	0.340584	4.42205	0.4	2.50466	Republic of Guinea
209	0.361037	6.22808	0.4	4.43809	Republic of Guinea-Bissau
181	0.36515	7.30309	0.4	5.54159	Republic of Madagascar
217	0.370616	4.32317	0.4	2.60302	Republic of Sierra Leone
210	0.371376	4.48052	0.4	2.7665	Republic of Liberia
435	0.373985	3.54527	0.4	1.85307	Republic of South Sudan
179	0.375989	2.50294	0.4	0.828406	Federal Democratic Republic of Ethiopia
171	0.37937	6.53695	0.4	4.89417	Democratic Republic of the Congo
200	0.388962	3.29771	0.4	1.75168	Republic of Benin
182	0.394762	2.92722	0.4	1.43656	Republic of Malawi
216	0.399144	4.69901	0.4	3.24893	Republic of Senegal
178	0.405461	3.70037	0.4	2.3077	State of Eritrea
206	0.419898	5.22277	0.4	3.96231	Republic of the Gambia
190	0.425655	2.46654	0.4	1.26154	Republic of Uganda
26	0.435592	14.8785	0.4	13.7765	Independent State of Papua New Guinea
205	0.436879	4.19788	0.4	3.11005	Republic of C么te d'Ivoire
157	0.442042	2.53003	0.4	1.50117	Republic of Yemen
218	0.445182	4.3687	0.4	3.37603	Togolese Republic
185	0.445425	3.05881	0.4	2.06894	Republic of Rwanda
189	0.447547	2.6392	0.4	1.67367	United Republic of Tanzania
28	0.453728	6.12425	0.4	5.22868	Solomon Islands
164	0.458389	7.55308	0.4	6.70887	Federal Democratic Republic of Nepal
114	0.461432	17.1585	0.4	16.3469	Republic of Haiti
176	0.470157	2.82776	0.4	2.10458	Union of the Comoros
30	0.471253	12.3537	0.4	11.641	Republic of Vanuatu
202	0.472833	4.12762	0.4	3.42969	Republic of Cameroon
177	0.476881	2.65605	0.4	1.99435	Republic of Djibouti
19	0.476931	6.28946	0.4	5.62819	Democratic Republic of Timor-Leste
198	0.484034	8.64436	0.4	8.04007	Republic of Zimbabwe
168	0.486315	6.44636	0.4	5.85837	Republic of Angola
191	0.488804	6.26692	0.4	5.69615	Republic of Zambia
10	0.490029	3.96806	0.4	3.40604	Kingdom of Cambodia
214	0.496497	3.06651	0.4	2.55327	Federal Republic of Nigeria
161	0.499428	8.63881	0.4	8.14841	People's Republic of Bangladesh
165	0.500373	9.1541	0.4	8.67109	Islamic Republic of Pakistan
212	0.502319	3.24385	0.4	2.77598	Islamic Republic of Mauritania
194	0.504203	4.37245	0.4	3.9191	Kingdom of Lesotho
12	0.505412	5.95056	0.4	5.50641	Lao People's Democratic Republic
215	0.509031	4.32076	0.4	3.90335	Democratic Republic of Sao Tome and Principe
129	0.510165	2.09234	0.4	1.68299	Republic of Honduras
162	0.515037	7.54252	0.4	7.16543	Kingdom of Bhutan
15	0.526047	6.51213	0.4	6.1872	Republic of the Union of Myanmar
131	0.526554	1.42218	0.4	1.09875	Republic of Nicaragua
180	0.53141	2.08118	0.4	1.76718	Republic of Kenya
23	0.534348	39.4808	0.4	39.1703	Republic of Kiribati
39	0.540551	0.327974	0.4	0.0248954	Republic of Tajikistan
128	0.542281	4.49134	0.4	4.1903	Republic of Guatemala
203	0.548094	2.05482	0.4	1.76041	Republic of Cabo Verde
207	0.560243	6.02592	0.4	5.74302	Republic of Ghana
522	0.56282	3.25954	0.4	2.97847	Republic of Sudan
170	0.569193	5.77945	0.4	5.50188	Republic of the Congo
7	0.573858	14.963	0.4	14.6877	Democratic People's Republic of Korea
153	0.576828	4.82079	0.4	4.54688	Syrian Arab Republic
25	0.590041	12.422	0.4	12.1538	Federated States of Micronesia
163	0.591103	5.28907	0.4	5.02137	Republic of India
24	0.592441	12.9171	0.4	12.6499	Republic of the Marshall Islands
197	0.596565	4.66393	0.4	4.3984	Kingdom of Eswatini
148	0.597791	2.64436	0.4	2.37931	Kingdom of Morocco
127	0.59782	1.43078	0.4	1.16574	Republic of El Salvador
133	0.599865	3.36832	0.4	3.10407	Bolivarian Republic of Venezuela
27	0.600357	8.64545	0.4	8.38138	Independent State of Samoa
416	0.60214	10.2368	0.4	9.97339	Tuvalu
195	0.612961	4.1156	0.4	3.85618	Republic of Namibia
369	0.615467	11.9124	0.4	11.6538	Republic of Nauru
37	0.616088	12.6216	0.4	12.3633	Kyrgyz Republic
173	0.617271	4.0243	0.4	3.76632	Gabonese Republic
108	0.61877	4.47941	0.4	4.22191	Belize
121	0.623033	1.75582	0.4	1.49959	Plurinational State of Bolivia
149	0.626043	1.38396	0.4	1.12853	Palestine
41	0.628654	4.28175	0.4	4.02696	Republic of Uzbekistan
29	0.629558	5.33711	0.4	5.08252	Kingdom of Tonga
20	0.631534	3.60468	0.4	3.3505	Socialist Republic of Viet Nam
172	0.635015	3.95209	0.4	3.69859	Republic of Equatorial Guinea
143	0.637323	7.38984	0.4	7.13677	Republic of Iraq
111	0.645873	3.24982	0.4	2.99824	Dominican Republic
139	0.646329	2.47099	0.4	2.21948	People's Democratic Republic of Algeria
117	0.648676	11.0946	0.4	10.8434	Saint Vincent and the Grenadines
38	0.650109	16.1009	0.4	15.85	Mongolia
14	0.650923	3.1639	0.4	2.91307	Republic of Maldives
118	0.651023	5.10285	0.4	4.85204	Republic of Suriname
11	0.65608	4.52172	0.4	4.27155	Republic of Indonesia
141	0.657659	0.258816	0.4	0.00883165	Arab Republic of Egypt
16	0.657872	2.47408	0.4	2.22411	Republic of the Philippines
113	0.660659	54.7791	0.4	54.5294	Republic of Guyana
136	0.664794	1.34952	0.4	1.10017	Republic of Paraguay
112	0.669723	12.7108	0.4	12.4618	Grenada
193	0.670065	4.44991	0.4	4.20091	Republic of Botswana
154	0.674816	2.22798	0.4	1.97927	Republic of Tunisia
135	0.675487	3.87069	0.4	3.62202	Federative Republic of Brazil
40	0.67667	37.2214	0.4	36.9728	Turkmenistan
123	0.677448	0.805442	0.4	0.55687	Republic of Peru
125	0.677841	4.04531	0.4	3.79676	Republic of Colombia
22	0.678432	12.7336	0.4	12.485	Republic of Fiji
18	0.679413	5.01458	0.4	4.76611	Kingdom of Thailand
122	0.680834	1.11046	0.4	0.862057	Republic of Ecuador
130	0.684255	2.27631	0.4	2.02806	United Mexican States
115	0.6853	4.38656	0.4	4.13835	Jamaica
109	0.689317	2.51555	0.4	2.26749	Republic of Cuba
116	0.695816	17.6228	0.4	17.3749	Saint Lucia
196	0.696174	3.28373	0.4	3.03585	Republic of South Africa
43	0.697076	12.0228	0.4	11.7749	Republic of Albania
34	0.699133	19.4966	0.4	19.2487	Republic of Azerbaijan
132	0.702375	2.50128	0.4	2.25352	Republic of Panama
44	0.704196	13.9184	0.4	13.6707	Bosnia and Herzegovina
142	0.705215	1.85517	0.4	1.60747	Islamic Republic of Iran
126	0.705499	7.64402	0.4	7.39633	Republic of Costa Rica
33	0.707013	1.3184	0.4	1.07074	Republic of Armenia
144	0.710164	0.707253	0.4	0.45964	Hashemite Kingdom of Jordan
155	0.713858	0.806326	0.4	0.558767	Republic of Turkey
6	0.71394	14.3341	0.4	14.0865	People's Republic of China
146	0.71923	2.52512	0.4	2.27762	Lebanese Republic
36	0.720077	51.7163	0.4	51.4688	Republic of Kazakhstan
61	0.72444	3.08708	0.4	2.83962	Republic of Moldova
17	0.725546	13.3229	0.4	13.0755	Democratic Socialist Republic of Sri Lanka
183	0.729285	3.10292	0.4	2.85548	Republic of Mauritius
298	0.733557	2.5634	0.4	2.31596	American Samoa
99	0.737691	4.25984	0.4	4.01241	Eastern Republic of Uruguay
374	0.73926	14.3894	0.4	14.1419	Republic of Niue
413	0.739372	19.833	0.4	19.5856	Tokelau
35	0.741614	13.3028	0.4	13.0554	Georgia
186	0.744277	9.3497	0.4	9.10227	Republic of Seychelles
110	0.748169	12.6468	0.4	12.3994	Commonwealth of Dominica
105	0.748635	11.3713	0.4	11.1239	Antigua and Barbuda
393	0.74884	4.20887	0.4	3.96144	Saint Kitts and Nevis
107	0.749094	7.38944	0.4	7.14201	Barbados
49	0.751492	7.10615	0.4	6.85872	North Macedonia
380	0.755876	4.93264	0.4	4.68521	Republic of Palau
52	0.75724	47.7898	0.4	47.5423	Romania
97	0.758912	2.78631	0.4	2.53889	Argentine Republic
45	0.763471	22.7817	0.4	22.5343	Republic of Bulgaria
13	0.763675	3.27254	0.4	3.02511	Malaysia
63	0.763815	10.9494	0.4	10.702	Ukraine
147	0.76493	2.53828	0.4	2.29086	State of Libya
320	0.76649	0.255623	0.4	0.00819922	Cook Islands
119	0.767133	20.0527	0.4	19.8053	Republic of Trinidad and Tobago
150	0.770781	3.26929	0.4	3.02187	Sultanate of Oman
140	0.772566	0.734324	0.4	0.486899	Kingdom of Bahrain
46	0.77382	11.6293	0.4	11.3819	Republic of Croatia
53	0.775814	3.91701	0.4	3.66959	Republic of Serbia
91	0.779179	1.9976	0.4	1.75017	Portuguese Republic
50	0.780487	10.6167	0.4	10.3693	Montenegro
98	0.782112	1.6096	0.4	1.36217	Republic of Chile
48	0.785457	3.87976	0.4	3.63234	Hungary
376	0.792052	9.00336	0.4	8.75594	Northern Mariana Islands
57	0.797968	4.1792	0.4	3.93178	Republic of Belarus
351	0.804617	6.93466	0.4	6.68723	Guam
92	0.80541	2.74787	0.4	2.50045	Kingdom of Spain
54	0.806352	3.93669	0.4	3.68927	Slovak Republic
106	0.8068	7.11338	0.4	6.86596	Commonwealth of the Bahamas
422	0.810753	43.3812	0.4	43.1338	United States Virgin Islands
62	0.817342	15.8453	0.4	15.5979	Russian Federation
152	0.81833	4.224	0.4	3.97658	Kingdom of Saudi Arabia
88	0.822169	11.4186	0.4	11.1711	Republic of Malta
82	0.822192	2.40313	0.4	2.1557	Hellenic Republic
305	0.822429	3.76983	0.4	3.52241	Bermuda
47	0.826106	5.10578	0.4	4.85836	Czech Republic
66	0.827306	22.998	0.4	22.7505	Brunei Darussalam
86	0.82808	1.97783	0.4	1.73041	Republic of Italy
85	0.832071	1.90579	0.4	1.65836	State of Israel
51	0.837646	7.30473	0.4	7.05731	Republic of Poland
55	0.838414	1.59191	0.4	1.34448	Republic of Slovenia
59	0.842271	2.77352	0.4	2.5261	Republic of Latvia
385	0.843196	2.53558	0.4	2.28816	Puerto Rico
71	0.847132	6.73776	0.4	6.49034	Australia
77	0.847888	2.72504	0.4	2.47762	Republic of Cyprus
60	0.848353	1.3012	0.4	1.05377	Republic of Lithuania
58	0.848814	1.02075	0.4	0.773324	Republic of Estonia
75	0.849666	5.78606	0.4	5.53864	Republic of Austria
151	0.850304	1.57246	0.4	1.32503	State of Qatar
349	0.853193	4.14486	0.4	3.89743	Greenland
80	0.855609	1.59966	0.4	1.35223	French Republic
156	0.856211	2.31444	0.4	2.06702	United Arab Emirates
72	0.86217	13.9115	0.4	13.6641	New Zealand
69	0.866699	31.6781	0.4	31.4307	Republic of Singapore
145	0.868803	2.00096	0.4	1.75354	State of Kuwait
76	0.870842	2.50374	0.4	2.25632	Kingdom of Belgium
102	0.87162	11.8596	0.4	11.6122	United States of America
67	0.871855	6.50771	0.4	6.26029	Japan
8	0.873013	12.6204	0.4	12.373	Taiwan (Province of China)
81	0.875218	5.80053	0.4	5.55311	Federal Republic of Germany
95	0.875767	11.4765	0.4	11.2291	United Kingdom of Great Britain and Northern Ireland
74	0.876266	5.73711	0.4	5.48969	Principality of Andorra
396	0.876536	4.14334	0.4	3.89591	Republic of San Marino
83	0.883241	3.98907	0.4	3.74164	Republic of Iceland
101	0.884577	9.61072	0.4	9.3633	Canada
79	0.885121	8.55034	0.4	8.30291	Republic of Finland
68	0.885573	4.87107	0.4	4.62364	Republic of Korea
87	0.889841	2.12924	0.4	1.88182	Grand Duchy of Luxembourg
84	0.902346	6.65692	0.4	6.4095	Ireland
89	0.903288	2.21697	0.4	1.96955	Kingdom of the Netherlands
93	0.904935	13.2391	0.4	12.9917	Kingdom of Sweden
78	0.909756	2.39586	0.4	2.14844	Kingdom of Denmark
90	0.913914	4.28091	0.4	4.03348	Kingdom of Norway
367	0.919435	3.01807	0.4	2.77065	Principality of Monaco
94	0.943587	1.1722	0.4	0.924773	Swiss Confederation
213	0.192427	3.94146	0.5	0.726201	Republic of the Niger
187	0.219701	4.98352	0.5	2.01662	Federal Republic of Somalia
204	0.232584	4.56789	0.5	1.71648	Republic of Chad
169	0.251351	9.75767	0.5	7.07194	Central African Republic
211	0.272567	4.85942	0.5	2.36185	Republic of Mali
201	0.295864	3.78428	0.5	1.50616	Burkina Faso
175	0.29933	3.52095	0.5	1.27558	Republic of Burundi
160	0.32613	5.14159	0.5	3.13819	Islamic Republic of Afghanistan
184	0.328289	2.57357	0.5	0.58823	Republic of Mozambique
208	0.340584	4.42205	0.5	2.53354	Republic of Guinea
209	0.361037	6.22808	0.5	4.49113	Republic of Guinea-Bissau
181	0.36515	7.30309	0.5	5.59745	Republic of Madagascar
217	0.370616	4.32317	0.5	2.66055	Republic of Sierra Leone
210	0.371376	4.48052	0.5	2.82405	Republic of Liberia
435	0.373985	3.54527	0.5	1.9102	Republic of South Sudan
179	0.375989	2.50294	0.5	0.884701	Federal Democratic Republic of Ethiopia
171	0.37937	6.53695	0.5	4.94795	Democratic Republic of the Congo
200	0.388962	3.29771	0.5	1.79304	Republic of Benin
182	0.394762	2.92722	0.5	1.46983	Republic of Malawi
216	0.399144	4.69901	0.5	3.27592	Republic of Senegal
178	0.405461	3.70037	0.5	2.32538	State of Eritrea
206	0.419898	5.22277	0.5	3.95754	Republic of the Gambia
190	0.425655	2.46654	0.5	1.24733	Republic of Uganda
26	0.435592	14.8785	0.5	13.7453	Independent State of Papua New Guinea
205	0.436879	4.19788	0.5	3.07662	Republic of C么te d'Ivoire
157	0.442042	2.53003	0.5	1.45859	Republic of Yemen
218	0.445182	4.3687	0.5	3.32814	Togolese Republic
185	0.445425	3.05881	0.5	2.02065	Republic of Rwanda
189	0.447547	2.6392	0.5	1.62196	United Republic of Tanzania
28	0.453728	6.12425	0.5	5.16779	Solomon Islands
164	0.458389	7.55308	0.5	6.64189	Federal Democratic Republic of Nepal
114	0.461432	17.1585	0.5	16.2764	Republic of Haiti
176	0.470157	2.82776	0.5	2.02584	Union of the Comoros
30	0.471253	12.3537	0.5	11.5614	Republic of Vanuatu
202	0.472833	4.12762	0.5	3.34906	Republic of Cameroon
177	0.476881	2.65605	0.5	1.91149	Republic of Djibouti
19	0.476931	6.28946	0.5	5.5453	Democratic Republic of Timor-Leste
198	0.484034	8.64436	0.5	7.95515	Republic of Zimbabwe
168	0.486315	6.44636	0.5	5.77334	Republic of Angola
191	0.488804	6.26692	0.5	5.61126	Republic of Zambia
10	0.490029	3.96806	0.5	3.32131	Kingdom of Cambodia
214	0.496497	3.06651	0.5	2.47019	Federal Republic of Nigeria
161	0.499428	8.63881	0.5	8.06651	People's Republic of Bangladesh
165	0.500373	9.1541	0.5	8.58963	Islamic Republic of Pakistan
212	0.502319	3.24385	0.5	2.6955	Islamic Republic of Mauritania
194	0.504203	4.37245	0.5	3.83967	Kingdom of Lesotho
12	0.505412	5.95056	0.5	5.42771	Lao People's Democratic Republic
215	0.509031	4.32076	0.5	3.82707	Democratic Republic of Sao Tome and Principe
129	0.510165	2.09234	0.5	1.60754	Republic of Honduras
162	0.515037	7.54252	0.5	7.09391	Kingdom of Bhutan
15	0.526047	6.51213	0.5	6.12658	Republic of the Union of Myanmar
131	0.526554	1.42218	0.5	1.03869	Republic of Nicaragua
180	0.53141	2.08118	0.5	1.71275	Republic of Kenya
23	0.534348	39.4808	0.5	39.12	Republic of Kiribati
39	0.540551	0.327974	0.5	-0.0145638	Republic of Tajikistan
128	0.542281	4.49134	0.5	4.15419	Republic of Guatemala
203	0.548094	2.05482	0.5	1.73568	Republic of Cabo Verde
207	0.560243	6.02592	0.5	5.73699	Republic of Ghana
522	0.56282	3.25954	0.5	2.97444	Republic of Sudan
170	0.569193	5.77945	0.5	5.49895	Republic of the Congo
7	0.573858	14.963	0.5	14.6849	Democratic People's Republic of Korea
153	0.576828	4.82079	0.5	4.54411	Syrian Arab Republic
25	0.590041	12.422	0.5	12.1514	Federated States of Micronesia
163	0.591103	5.28907	0.5	5.01893	Republic of India
24	0.592441	12.9171	0.5	12.6475	Republic of the Marshall Islands
197	0.596565	4.66393	0.5	4.39598	Kingdom of Eswatini
148	0.597791	2.64436	0.5	2.37687	Kingdom of Morocco
127	0.59782	1.43078	0.5	1.1633	Republic of El Salvador
133	0.599865	3.36832	0.5	3.1016	Bolivarian Republic of Venezuela
27	0.600357	8.64545	0.5	8.37889	Independent State of Samoa
416	0.60214	10.2368	0.5	9.97087	Tuvalu
195	0.612961	4.1156	0.5	3.85351	Republic of Namibia
369	0.615467	11.9124	0.5	11.6511	Republic of Nauru
37	0.616088	12.6216	0.5	12.3606	Kyrgyz Republic
173	0.617271	4.0243	0.5	3.76364	Gabonese Republic
108	0.61877	4.47941	0.5	4.21922	Belize
121	0.623033	1.75582	0.5	1.49693	Plurinational State of Bolivia
149	0.626043	1.38396	0.5	1.12591	Palestine
41	0.628654	4.28175	0.5	4.02439	Republic of Uzbekistan
29	0.629558	5.33711	0.5	5.07997	Kingdom of Tonga
20	0.631534	3.60468	0.5	3.348	Socialist Republic of Viet Nam
172	0.635015	3.95209	0.5	3.69619	Republic of Equatorial Guinea
143	0.637323	7.38984	0.5	7.13446	Republic of Iraq
111	0.645873	3.24982	0.5	2.99624	Dominican Republic
139	0.646329	2.47099	0.5	2.21751	People's Democratic Republic of Algeria
117	0.648676	11.0946	0.5	10.8415	Saint Vincent and the Grenadines
38	0.650109	16.1009	0.5	15.8482	Mongolia
14	0.650923	3.1639	0.5	2.91127	Republic of Maldives
118	0.651023	5.10285	0.5	4.85025	Republic of Suriname
11	0.65608	4.52172	0.5	4.26995	Republic of Indonesia
141	0.657659	0.258816	0.5	0.00728071	Arab Republic of Egypt
16	0.657872	2.47408	0.5	2.22257	Republic of the Philippines
113	0.660659	54.7791	0.5	54.5279	Republic of Guyana
136	0.664794	1.34952	0.5	1.09883	Republic of Paraguay
112	0.669723	12.7108	0.5	12.4606	Grenada
193	0.670065	4.44991	0.5	4.19972	Republic of Botswana
154	0.674816	2.22798	0.5	1.97823	Republic of Tunisia
135	0.675487	3.87069	0.5	3.621	Federative Republic of Brazil
40	0.67667	37.2214	0.5	36.9719	Turkmenistan
123	0.677448	0.805442	0.5	0.555918	Republic of Peru
125	0.677841	4.04531	0.5	3.79582	Republic of Colombia
22	0.678432	12.7336	0.5	12.4841	Republic of Fiji
18	0.679413	5.01458	0.5	4.76522	Kingdom of Thailand
122	0.680834	1.11046	0.5	0.861213	Republic of Ecuador
130	0.684255	2.27631	0.5	2.02732	United Mexican States
115	0.6853	4.38656	0.5	4.13764	Jamaica
109	0.689317	2.51555	0.5	2.26687	Republic of Cuba
116	0.695816	17.6228	0.5	17.3744	Saint Lucia
196	0.696174	3.28373	0.5	3.03533	Republic of South Africa
43	0.697076	12.0228	0.5	11.7744	Republic of Albania
34	0.699133	19.4966	0.5	19.2483	Republic of Azerbaijan
132	0.702375	2.50128	0.5	2.25308	Republic of Panama
44	0.704196	13.9184	0.5	13.6703	Bosnia and Herzegovina
142	0.705215	1.85517	0.5	1.60706	Islamic Republic of Iran
126	0.705499	7.64402	0.5	7.39592	Republic of Costa Rica
33	0.707013	1.3184	0.5	1.07034	Republic of Armenia
144	0.710164	0.707253	0.5	0.459282	Hashemite Kingdom of Jordan
155	0.713858	0.806326	0.5	0.558447	Republic of Turkey
6	0.71394	14.3341	0.5	14.0862	People's Republic of China
146	0.71923	2.52512	0.5	2.27736	Lebanese Republic
36	0.720077	51.7163	0.5	51.4685	Republic of Kazakhstan
61	0.72444	3.08708	0.5	2.8394	Republic of Moldova
17	0.725546	13.3229	0.5	13.0753	Democratic Socialist Republic of Sri Lanka
183	0.729285	3.10292	0.5	2.8553	Republic of Mauritius
298	0.733557	2.5634	0.5	2.31581	American Samoa
99	0.737691	4.25984	0.5	4.01228	Eastern Republic of Uruguay
374	0.73926	14.3894	0.5	14.1418	Republic of Niue
413	0.739372	19.833	0.5	19.5855	Tokelau
35	0.741614	13.3028	0.5	13.0552	Georgia
186	0.744277	9.3497	0.5	9.10217	Republic of Seychelles
110	0.748169	12.6468	0.5	12.3993	Commonwealth of Dominica
105	0.748635	11.3713	0.5	11.1238	Antigua and Barbuda
393	0.74884	4.20887	0.5	3.96136	Saint Kitts and Nevis
107	0.749094	7.38944	0.5	7.14193	Barbados
49	0.751492	7.10615	0.5	6.85865	North Macedonia
380	0.755876	4.93264	0.5	4.68515	Republic of Palau
52	0.75724	47.7898	0.5	47.5423	Romania
97	0.758912	2.78631	0.5	2.53884	Argentine Republic
45	0.763471	22.7817	0.5	22.5342	Republic of Bulgaria
13	0.763675	3.27254	0.5	3.02507	Malaysia
63	0.763815	10.9494	0.5	10.702	Ukraine
147	0.76493	2.53828	0.5	2.29082	State of Libya
320	0.76649	0.255623	0.5	0.00816478	Cook Islands
119	0.767133	20.0527	0.5	19.8053	Republic of Trinidad and Tobago
150	0.770781	3.26929	0.5	3.02184	Sultanate of Oman
140	0.772566	0.734324	0.5	0.486874	Kingdom of Bahrain
46	0.77382	11.6293	0.5	11.3819	Republic of Croatia
53	0.775814	3.91701	0.5	3.66957	Republic of Serbia
91	0.779179	1.9976	0.5	1.75015	Portuguese Republic
50	0.780487	10.6167	0.5	10.3693	Montenegro
98	0.782112	1.6096	0.5	1.36216	Republic of Chile
48	0.785457	3.87976	0.5	3.63233	Hungary
376	0.792052	9.00336	0.5	8.75593	Northern Mariana Islands
57	0.797968	4.1792	0.5	3.93177	Republic of Belarus
351	0.804617	6.93466	0.5	6.68724	Guam
92	0.80541	2.74787	0.5	2.50045	Kingdom of Spain
54	0.806352	3.93669	0.5	3.68927	Slovak Republic
106	0.8068	7.11338	0.5	6.86597	Commonwealth of the Bahamas
422	0.810753	43.3812	0.5	43.1338	United States Virgin Islands
62	0.817342	15.8453	0.5	15.5979	Russian Federation
152	0.81833	4.224	0.5	3.97659	Kingdom of Saudi Arabia
88	0.822169	11.4186	0.5	11.1712	Republic of Malta
82	0.822192	2.40313	0.5	2.15572	Hellenic Republic
305	0.822429	3.76983	0.5	3.52242	Bermuda
47	0.826106	5.10578	0.5	4.85838	Czech Republic
66	0.827306	22.998	0.5	22.7505	Brunei Darussalam
86	0.82808	1.97783	0.5	1.73043	Republic of Italy
85	0.832071	1.90579	0.5	1.65838	State of Israel
51	0.837646	7.30473	0.5	7.05733	Republic of Poland
55	0.838414	1.59191	0.5	1.34451	Republic of Slovenia
59	0.842271	2.77352	0.5	2.52612	Republic of Latvia
385	0.843196	2.53558	0.5	2.28819	Puerto Rico
71	0.847132	6.73776	0.5	6.49037	Australia
77	0.847888	2.72504	0.5	2.47765	Republic of Cyprus
60	0.848353	1.3012	0.5	1.05381	Republic of Lithuania
58	0.848814	1.02075	0.5	0.773357	Republic of Estonia
75	0.849666	5.78606	0.5	5.53867	Republic of Austria
151	0.850304	1.57246	0.5	1.32507	State of Qatar
349	0.853193	4.14486	0.5	3.89747	Greenland
80	0.855609	1.59966	0.5	1.35227	French Republic
156	0.856211	2.31444	0.5	2.06706	United Arab Emirates
72	0.86217	13.9115	0.5	13.6642	New Zealand
69	0.866699	31.6781	0.5	31.4308	Republic of Singapore
145	0.868803	2.00096	0.5	1.75358	State of Kuwait
76	0.870842	2.50374	0.5	2.25636	Kingdom of Belgium
102	0.87162	11.8596	0.5	11.6122	United States of America
67	0.871855	6.50771	0.5	6.26033	Japan
8	0.873013	12.6204	0.5	12.373	Taiwan (Province of China)
81	0.875218	5.80053	0.5	5.55315	Federal Republic of Germany
95	0.875767	11.4765	0.5	11.2292	United Kingdom of Great Britain and Northern Ireland
74	0.876266	5.73711	0.5	5.48973	Principality of Andorra
396	0.876536	4.14334	0.5	3.89596	Republic of San Marino
83	0.883241	3.98907	0.5	3.74169	Republic of Iceland
101	0.884577	9.61072	0.5	9.36334	Canada
79	0.885121	8.55034	0.5	8.30296	Republic of Finland
68	0.885573	4.87107	0.5	4.62369	Republic of Korea
87	0.889841	2.12924	0.5	1.88187	Grand Duchy of Luxembourg
84	0.902346	6.65692	0.5	6.40955	Ireland
89	0.903288	2.21697	0.5	1.9696	Kingdom of the Netherlands
93	0.904935	13.2391	0.5	12.9917	Kingdom of Sweden
78	0.909756	2.39586	0.5	2.14849	Kingdom of Denmark
90	0.913914	4.28091	0.5	4.03354	Kingdom of Norway
367	0.919435	3.01807	0.5	2.7707	Principality of Monaco
94	0.943587	1.1722	0.5	0.924834	Swiss Confederation

## Sheet: Table S8
span	OOB_MSE
0.5	139.164
0.4	139.33
0.3	139.448

## Sheet: Table S9
span1	span2	spearman_r
span_0.3	span_0.3	1
span_0.4	span_0.3	0.999833
span_0.5	span_0.3	0.999483
span_0.3	span_0.4	0.999833
span_0.4	span_0.4	1
span_0.5	span_0.4	0.999812
span_0.3	span_0.5	0.999483
span_0.4	span_0.5	0.999812
span_0.5	span_0.5	1
