# Supplementary material for: Global, regional and national burden of myocarditis in adolescents and young adults, 1990–2021: systematic analysis of the global burden of disease study 2021
Source: Front Cardiovasc Med. 2026 Mar 26;13:1623833. doi: 10.3389/fcvm.2026.1623833 (PMC13061660; doi:10.3389/fcvm.2026.1623833)
Supplement: Supplementary file 2 [file Datasheet2.zip]

Archive with 11 entries (6 files):
- Supplementary Material 2/
- Supplementary Material 2/aapc/
- Supplementary Material 2/aapc/DALYs/
- Supplementary Material 2/aapc/DALYs/Figure S11-12.pdf
- Supplementary Material 2/aapc/DALYs/table S10-13.xlsx
- Supplementary Material 2/aapc/Deaths/
- Supplementary Material 2/aapc/Deaths/Figure S13-14.pdf
- Supplementary Material 2/aapc/Deaths/Table S14-17.xlsx
- Supplementary Material 2/aapc/Incidence/
- Supplementary Material 2/aapc/Incidence/Figure S15-16.pdf
- Supplementary Material 2/aapc/Incidence/Table S18-21.xlsx
