# Supplementary material for: Global, regional and national burden of myocarditis in adolescents and young adults, 1990–2021: systematic analysis of the global burden of disease study 2021
Source: Front Cardiovasc Med. 2026 Mar 26;13:1623833. doi: 10.3389/fcvm.2026.1623833 (PMC13061660; doi:10.3389/fcvm.2026.1623833)
Supplement: Supplementary file 2 [file Datasheet2.zip › Supplementary Material 2/aapc/DALYs/table S10-13.xlsx]

## Sheet: Table S10
segment	APC	APC_CI_95_l	APC_CI_95_u	p_value	APC_95_CI
1990-1991	-0.421579	-3.07736	2.30691	0.759361	-0.422 (-3.077 - 2.307)
1991-2000	1.1795	0.930129	1.42952	0	1.180 (0.930 - 1.430)
2000-2003	0.378213	-0.969361	1.74414	0.58409	0.378 (-0.969 - 1.744)
2003-2021	-2.08574	-2.17069	-2.00062	0	-2.086 (-2.171 - -2.001)

## Sheet: Table S11
tag	n	shapiro_p	bp_p	dw_p	ljung_box_p	cooks_threshold	influential_points_n	influential_years
manual_breaks	32	0.383837	0.48529	0.000454582	0.0237747	0.125	2	20012003

## Sheet: Table S12
k	init_psi	joinpoints	AAPC	AAPC_CI_95_l	AAPC_CI_95_u	AAPC_p	AIC	BIC
3	1997-2004-2011	1991-2000-2003	-0.848436	-1.02987	-0.667002	0	-196.726	-183.535
3	1998-2005-2012	1991-2000-2003	-0.848474	-1.02991	-0.667036	0	-196.726	-183.534
3	1999-2006-2013	1991-1999-2003	-0.873069	-1.04186	-0.704278	0	-196.731	-183.539

## Sheet: Table S13
k	init_psi	joinpoints	AAPC	AAPC_CI_95_l	AAPC_CI_95_u	AAPC_p	AIC	BIC
0	NA	NA	-0.896973	-1.16247	-0.630762	2.76639e-07	-74.1012	-69.704
1	2006	2003	-0.807899	-0.882775	-0.733023	0	-198.132	-190.803
2	2000-2010	2003-2013	-0.814984	-0.929942	-0.700026	0	-197.352	-187.092
3	1999-2006-2013	1991-1999-2003	-0.873069	-1.04186	-0.704278	0	-196.731	-183.539
4	1996-2002-2008-2010	1998-2002-2009-2010	-0.896001	-1.08203	-0.709971	0	-203.282	-187.159
