# Supplementary material for: Global, regional and national burden of myocarditis in adolescents and young adults, 1990–2021: systematic analysis of the global burden of disease study 2021
Source: Front Cardiovasc Med. 2026 Mar 26;13:1623833. doi: 10.3389/fcvm.2026.1623833 (PMC13061660; doi:10.3389/fcvm.2026.1623833)
Supplement: Supplementary file 2 [file Datasheet2.zip › Supplementary Material 2/aapc/Deaths/Table S14-17.xlsx]

## Sheet: Table S14
segment	APC	APC_CI_95_l	APC_CI_95_u	p_value	APC_95_CI
1990-2000	1.16726	0.976638	1.35824	0	1.167 (0.977 - 1.358)
2000-2003	0.55965	-0.837017	1.97597	0.434173	0.560 (-0.837 - 1.976)
2003-2012	-2.24335	-2.49271	-1.99346	0	-2.243 (-2.493 - -1.993)
2012-2021	-1.83358	-2.08398	-1.58264	0	-1.834 (-2.084 - -1.583)

## Sheet: Table S15
tag	n	shapiro_p	bp_p	dw_p	ljung_box_p	cooks_threshold	influential_points_n	influential_years
manual_breaks	32	0.106673	0.0623553	0.000532095	0.0117159	0.125	5	1.9902e+19

## Sheet: Table S16
k	init_psi	joinpoints	AAPC	AAPC_CI_95_l	AAPC_CI_95_u	AAPC_p	AIC	BIC
3	1997-2004-2011	2000-2003-2012	-0.761478	-0.94314	-0.579816	2.22045e-16	-194.661	-181.469
3	1998-2005-2012	2000-2004-2013	-0.739383	-0.908483	-0.570284	0	-194.133	-180.941
3	1999-2006-2013	2003-2014-2016	-0.771783	-0.999355	-0.544212	2.98883e-11	-193.457	-180.266

## Sheet: Table S17
k	init_psi	joinpoints	AAPC	AAPC_CI_95_l	AAPC_CI_95_u	AAPC_p	AIC	BIC
0	NA	NA	-0.877909	-1.14905	-0.606022	5.88936e-07	-72.765	-68.3678
1	2004	2002	-0.837062	-0.918483	-0.755641	0	-193.192	-185.863
2	1999-2009	2003-2012	-0.736975	-0.855575	-0.618374	0	-195.059	-184.799
3	1997-2004-2011	2000-2003-2012	-0.761478	-0.94314	-0.579816	2.22045e-16	-194.661	-181.469
4	1996-2002-2008-2014	1999-2002-2009-2012	-0.856336	-1.05467	-0.658005	0	-202.455	-186.332
5	1996-2001-2006-2011-2016	1991-1999-2004-2013-2016	-0.805704	-1.04064	-0.570772	1.79425e-11	-194.027	-174.972
