# Supplementary material for: Global, regional and national burden of myocarditis in adolescents and young adults, 1990–2021: systematic analysis of the global burden of disease study 2021
Source: Front Cardiovasc Med. 2026 Mar 26;13:1623833. doi: 10.3389/fcvm.2026.1623833 (PMC13061660; doi:10.3389/fcvm.2026.1623833)
Supplement: Supplementary file 2 [file Datasheet2.zip › Supplementary Material 2/aapc/Incidence/Table S18-21.xlsx]

## Sheet: Table S18
segment	APC	APC_CI_95_l	APC_CI_95_u	p_value	APC_95_CI
1990-1998	-0.235692	-0.254785	-0.216585	0	-0.236 (-0.255 - -0.217)
1998-2005	-0.145185	-0.17317	-0.117201	0	-0.145 (-0.173 - -0.117)
2005-2009	-0.468489	-0.534467	-0.402468	0	-0.468 (-0.534 - -0.402)
2009-2021	0.0493472	0.0369418	0.0617541	6.21725e-15	0.049 (0.037 - 0.062)

## Sheet: Table S19
tag	n	shapiro_p	bp_p	dw_p	ljung_box_p	cooks_threshold	influential_points_n	influential_years
manual_breaks	32	0.0173896	0.117158	3.08848e-12	1.96238e-05	0.125	2	20102021

## Sheet: Table S20
k	init_psi	joinpoints	AAPC	AAPC_CI_95_l	AAPC_CI_95_u	AAPC_p	AIC	BIC
3	1997-2004-2011	1998-2005-2009	-0.134955	-0.1476	-0.122311	0	-360.345	-347.154
3	1998-2005-2012	1998-2005-2009	-0.134955	-0.1476	-0.122311	0	-360.345	-347.154
3	1999-2006-2013	1998-2005-2009	-0.134955	-0.1476	-0.122311	0	-360.345	-347.154

## Sheet: Table S21
k	init_psi	joinpoints	AAPC	AAPC_CI_95_l	AAPC_CI_95_u	AAPC_p	AIC	BIC
0	NA	NA	-0.162369	-0.182909	-0.141825	7.57133e-16	-238.444	-234.047
1	2005	2012	-0.13426	-0.14861	-0.119911	0	-312.427	-305.098
2	1999-2009	2006-2010	-0.131159	-0.14648	-0.115839	0	-338.171	-327.911
3	1997-2004-2011	1998-2005-2009	-0.134955	-0.1476	-0.122311	0	-360.345	-347.154
4	1997-2003-2009-2015	1999-2005-2009-2015	-0.135199	-0.140221	-0.130176	0	-430.696	-414.573
5	1995-2000-2005-2010-2015	1995-2000-2005-2009-2015	-0.135663	-0.14018	-0.131145	0	-445.601	-426.546
