# Supplementary material for: Global, regional and national burden of myocarditis in adolescents and young adults, 1990–2021: systematic analysis of the global burden of disease study 2021
Source: Front Cardiovasc Med. 2026 Mar 26;13:1623833. doi: 10.3389/fcvm.2026.1623833 (PMC13061660; doi:10.3389/fcvm.2026.1623833)
Supplement: Supplementary file 3 [file Datasheet3.zip]

Archive with 11 entries (6 files):
- Supplementary Material 3/
- Supplementary Material 3/BAPC/
- Supplementary Material 3/BAPC/Myocarditis_DALYs_Both_loc1_single_pdfs/
- Supplementary Material 3/BAPC/Myocarditis_DALYs_Both_loc1_single_pdfs/Figure S17-20.pdf
- Supplementary Material 3/BAPC/Myocarditis_DALYs_Both_loc1_single_pdfs/Table S22-28.xlsx
- Supplementary Material 3/BAPC/Myocarditis_Deaths_Both_loc1_single_pdfs/
- Supplementary Material 3/BAPC/Myocarditis_Deaths_Both_loc1_single_pdfs/Figure S21-24.pdf
- Supplementary Material 3/BAPC/Myocarditis_Deaths_Both_loc1_single_pdfs/Table S29-35.xlsx
- Supplementary Material 3/BAPC/Myocarditis_Incidence_Both_loc1_single_pdfs/
- Supplementary Material 3/BAPC/Myocarditis_Incidence_Both_loc1_single_pdfs/Figure S25-28.pdf
- Supplementary Material 3/BAPC/Myocarditis_Incidence_Both_loc1_single_pdfs/Table S36-42.xlsx
