# Supplementary material for: Global, regional and national burden of myocarditis in adolescents and young adults, 1990–2021: systematic analysis of the global burden of disease study 2021
Source: Front Cardiovasc Med. 2026 Mar 26;13:1623833. doi: 10.3389/fcvm.2026.1623833 (PMC13061660; doi:10.3389/fcvm.2026.1623833)
Supplement: Supplementary file 3 [file Datasheet3.zip › Supplementary Material 3/BAPC/Myocarditis_DALYs_Both_loc1_single_pdfs/Table S22-28.xlsx]

## Sheet: Table S22
year	val	sd	low_95	up_95
1990	9.08944	0.0203882	9.04948	9.1294
1991	9.01708	0.0200889	8.97771	9.05646
1992	9.04015	0.0199689	9.00101	9.07929
1993	9.18451	0.019998	9.14531	9.2237
1994	9.32007	0.0200332	9.28081	9.35934
1995	9.41456	0.0200213	9.37531	9.4538
1996	9.51581	0.0200055	9.4766	9.55502
1997	9.59575	0.0199563	9.55664	9.63486
1998	9.65721	0.0198765	9.61825	9.69616
1999	9.83603	0.0199118	9.79701	9.87506
2000	9.97587	0.0199027	9.93686	10.0149
2001	9.94544	0.0197256	9.90678	9.9841
2002	9.91779	0.0195599	9.87946	9.95613
2003	10.0894	0.0196103	10.051	10.1279
2004	9.97288	0.0193849	9.93489	10.0109
2005	9.86622	0.0191743	9.82864	9.9038
2006	9.52477	0.0187337	9.48805	9.56149
2007	9.2868	0.0184059	9.25072	9.32287
2008	9.19794	0.0182335	9.1622	9.23367
2009	9.13171	0.0180976	9.09624	9.16718
2010	8.98742	0.0178886	8.95236	9.02248
2011	8.53732	0.0173652	8.50329	8.57136
2012	8.25785	0.0170173	8.2245	8.2912
2013	8.0937	0.016791	8.06079	8.12661
2014	8.00436	0.0166439	7.97173	8.03698
2015	7.8506	0.0164264	7.8184	7.88279
2016	7.76075	0.0162751	7.72885	7.79264
2017	7.65171	0.0161032	7.62015	7.68327
2018	7.40182	0.0157785	7.37089	7.43274
2019	7.22927	0.0155374	7.19882	7.25972
2020	7.05768	0.0153026	7.02769	7.08768
2021	6.97016	0.0152054	6.94036	6.99996
2022	6.88664	0.15686	6.5792	7.19409
2023	6.7817	0.198855	6.39195	7.17146
2024	6.66958	0.233789	6.21136	7.12781
2025	6.55107	0.264657	6.03234	7.0698
2026	6.42804	0.293252	5.85326	7.00281
2027	6.30246	0.320793	5.6737	6.93121
2028	6.17681	0.347773	5.49517	6.85844
2029	6.05329	0.374766	5.31875	6.78783
2030	5.93287	0.402367	5.14423	6.72151
2031	5.81584	0.431164	4.97075	6.66092
2032	5.70168	0.461611	4.79692	6.60643
2033	5.59117	0.493831	4.62326	6.55908
2034	5.48443	0.527998	4.44955	6.5193
2035	5.3807	0.564324	4.27462	6.48677
2036	5.27861	0.603028	4.09667	6.46054
2037	5.17752	0.644308	3.91468	6.44037
2038	5.07929	0.688196	3.73042	6.42815
2039	4.98487	0.734765	3.54473	6.42501
2040	4.894	0.784086	3.35719	6.4308
2041	4.80573	0.836192	3.16679	6.44466
2042	4.71903	0.890943	2.97278	6.46528
2043	4.63392	0.947849	2.77614	6.49171
2044	4.55033	1.00646	2.57766	6.523
2045	4.46827	1.0664	2.37811	6.55842
2046	4.38767	1.12732	2.17812	6.59722
2047	4.30854	1.18893	1.97824	6.63884
2048	4.23082	1.25096	1.77895	6.6827
2049	4.15453	1.31319	1.58068	6.72837
2050	4.07958	1.37542	1.38377	6.7754

## Sheet: Table S23
year	obs	pred
2017	7.65297	7.67498
2018	7.40136	7.57873
2019	7.229	7.48031
2020	7.05692	7.37843
2021	6.97027	7.27154

## Sheet: Table S24
year	obs	fit
1990	9.08868	9.08944
1991	9.01539	9.01708
1992	9.0384	9.04015
1993	9.18428	9.18451
1994	9.32057	9.32007
1995	9.41483	9.41456
1996	9.51626	9.51581
1997	9.59598	9.59575
1998	9.65649	9.65721
1999	9.8366	9.83603
2000	9.97738	9.97587
2001	9.94544	9.94544
2002	9.91666	9.91779
2003	10.0915	10.0894
2004	9.97354	9.97288
2005	9.86796	9.86622
2006	9.52406	9.52477
2007	9.28534	9.2868
2008	9.19771	9.19794
2009	9.13301	9.13171
2010	8.99008	8.98742
2011	8.53633	8.53732
2012	8.25638	8.25785
2013	8.09263	8.0937
2014	8.0044	8.00436
2015	7.85003	7.8506
2016	7.76098	7.76075
2017	7.65297	7.65171
2018	7.40136	7.40182
2019	7.229	7.22927
2020	7.05692	7.05768
2021	6.97027	6.97016

## Sheet: Table S25
n	MAE	RMSE	MAPE	cor	type
32	0.000871329	0.00108797	0.0097087	0.999999	in-sample_1990_2021

## Sheet: Table S26
n	MAE	RMSE	MAPE	cor	type
5	0.214692	0.240511	3.00769	0.98273	holdout_2017_2021

## Sheet: Table S27
component	model	prior	param1	param2
age	rw2	loggamma	1	5e-05
period	rw1	loggamma	1	5e-05
cohort	rw2	loggamma	1	5e-05
overdispersion	iid	loggamma	1	0.005

## Sheet: Table S28
label	preyear	year_min	last_obs_year	train_end	addzero	use_custom_prior	fallback_used_full	fit_ok_full	fit_message_full	fallback_used_holdout	fit_ok_holdout	fit_message_holdout
Myocarditis_DALYs_Both_loc1	2050	1990	2021	2016	FALSE	TRUE	FALSE	TRUE	Custom prior success.	FALSE	TRUE	Custom prior success.
