# Supplementary material for: Global, regional and national burden of myocarditis in adolescents and young adults, 1990–2021: systematic analysis of the global burden of disease study 2021
Source: Front Cardiovasc Med. 2026 Mar 26;13:1623833. doi: 10.3389/fcvm.2026.1623833 (PMC13061660; doi:10.3389/fcvm.2026.1623833)
Supplement: Supplementary file 3 [file Datasheet3.zip › Supplementary Material 3/BAPC/Myocarditis_Deaths_Both_loc1_single_pdfs/Table S29-35.xlsx]

## Sheet: Table S29
year	val	sd	low_95	up_95
1990	0.143625	0.00215987	0.139392	0.147859
1991	0.143019	0.00194404	0.139209	0.146829
1992	0.143517	0.00190398	0.139785	0.147248
1993	0.145266	0.00190193	0.141538	0.148994
1994	0.147229	0.00190923	0.143487	0.150971
1995	0.148842	0.00191477	0.145089	0.152595
1996	0.150386	0.00191995	0.146623	0.154149
1997	0.151755	0.00192331	0.147986	0.155525
1998	0.153113	0.00192559	0.149339	0.156887
1999	0.155388	0.00193544	0.151594	0.159181
2000	0.157164	0.00194117	0.153359	0.160968
2001	0.157334	0.00193146	0.153549	0.16112
2002	0.157294	0.00192198	0.153527	0.161061
2003	0.158499	0.00192998	0.154716	0.162282
2004	0.157119	0.00191132	0.153373	0.160865
2005	0.154969	0.00188521	0.151274	0.158664
2006	0.150647	0.00183875	0.147043	0.154251
2007	0.147179	0.00180531	0.143641	0.150717
2008	0.145102	0.00178279	0.141607	0.148596
2009	0.143245	0.00176636	0.139783	0.146707
2010	0.140392	0.00174045	0.13698	0.143803
2011	0.134837	0.00168547	0.131534	0.138141
2012	0.13075	0.00164861	0.127519	0.133981
2013	0.127936	0.00162095	0.124759	0.131113
2014	0.126068	0.00159952	0.122933	0.129203
2015	0.123829	0.00157533	0.120741	0.126916
2016	0.12205	0.00155614	0.119	0.1251
2017	0.119966	0.00153521	0.116957	0.122975
2018	0.116807	0.00150455	0.113858	0.119756
2019	0.11411	0.00148226	0.111204	0.117015
2020	0.111632	0.00148185	0.108727	0.114536
2021	0.109871	0.00160482	0.106726	0.113017
2022	0.108407	0.00294276	0.102639	0.114175
2023	0.106677	0.00365378	0.0995154	0.113838
2024	0.104816	0.0042508	0.0964844	0.113148
2025	0.102851	0.00477751	0.0934871	0.112215
2026	0.100785	0.00525858	0.0904783	0.111092
2027	0.0986707	0.00571199	0.0874752	0.109866
2028	0.09652	0.00614534	0.0844752	0.108565
2029	0.0943824	0.00656895	0.0815073	0.107258
2030	0.0922589	0.00699066	0.0785572	0.105961
2031	0.090182	0.00742035	0.0756381	0.104726
2032	0.0881384	0.0078634	0.0727261	0.103551
2033	0.0861514	0.00832485	0.0698347	0.102468
2034	0.0842049	0.00880746	0.0669423	0.101468
2035	0.0823119	0.0093175	0.0640496	0.100574
2036	0.0804489	0.00985724	0.0611287	0.0997691
2037	0.0786286	0.0104316	0.0581827	0.0990745
2038	0.076844	0.0110389	0.0552077	0.0984803
2039	0.0751156	0.0116821	0.0522187	0.0980124
2040	0.0734266	0.0123586	0.0492038	0.0976494
2041	0.0717872	0.0130695	0.046171	0.0974034
2042	0.0701773	0.0138085	0.0431126	0.097242
2043	0.0686105	0.0145715	0.0400503	0.0971707
2044	0.0670719	0.0153495	0.036987	0.0971569
2045	0.0655745	0.01614	0.0339401	0.0972089
2046	0.0641041	0.0169351	0.0309113	0.0972969
2047	0.062673	0.017734	0.0279143	0.0974317
2048	0.0612676	0.0185297	0.0249495	0.0975858
2049	0.0598999	0.0193226	0.0220276	0.0977722
2050	0.0585537	0.0201052	0.0191475	0.09796

## Sheet: Table S30
year	obs	pred
2017	0.120596	0.12111
2018	0.116634	0.119621
2019	0.113892	0.118082
2020	0.111159	0.116462
2021	0.109722	0.114729

## Sheet: Table S31
year	obs	fit
1990	0.143078	0.143625
1991	0.142029	0.143019
1992	0.142517	0.143517
1993	0.145021	0.145266
1994	0.147444	0.147229
1995	0.149022	0.148842
1996	0.150603	0.150386
1997	0.151839	0.151755
1998	0.152793	0.153113
1999	0.155798	0.155388
2000	0.15807	0.157164
2001	0.157527	0.157334
2002	0.156955	0.157294
2003	0.15975	0.158499
2004	0.157801	0.157119
2005	0.156031	0.154969
2006	0.15031	0.150647
2007	0.146431	0.147179
2008	0.144999	0.145102
2009	0.144014	0.143245
2010	0.141812	0.140392
2011	0.134318	0.134837
2012	0.129892	0.13075
2013	0.127282	0.127936
2014	0.126057	0.126068
2015	0.123602	0.123829
2016	0.122264	0.12205
2017	0.120596	0.119966
2018	0.116634	0.116807
2019	0.113892	0.11411
2020	0.111159	0.111632
2021	0.109722	0.109871

## Sheet: Table S32
n	MAE	RMSE	MAPE	cor	type
32	0.000504565	0.000622956	0.355958	0.999231	in-sample_1990_2021

## Sheet: Table S33
n	MAE	RMSE	MAPE	cor	type
5	0.00360035	0.00399853	3.20016	0.98215	holdout_2017_2021

## Sheet: Table S34
component	model	prior	param1	param2
age	rw2	loggamma	1	5e-05
period	rw1	loggamma	1	5e-05
cohort	rw2	loggamma	1	5e-05
overdispersion	iid	loggamma	1	0.005

## Sheet: Table S35
label	preyear	year_min	last_obs_year	train_end	addzero	use_custom_prior	fallback_used_full	fit_ok_full	fit_message_full	fallback_used_holdout	fit_ok_holdout	fit_message_holdout
Myocarditis_Deaths_Both_loc1	2050	1990	2021	2016	FALSE	TRUE	FALSE	TRUE	Custom prior success.	FALSE	TRUE	Custom prior success.
