# Supplementary material for: Global, regional and national burden of myocarditis in adolescents and young adults, 1990–2021: systematic analysis of the global burden of disease study 2021
Source: Front Cardiovasc Med. 2026 Mar 26;13:1623833. doi: 10.3389/fcvm.2026.1623833 (PMC13061660; doi:10.3389/fcvm.2026.1623833)
Supplement: Supplementary file 3 [file Datasheet3.zip › Supplementary Material 3/BAPC/Myocarditis_Incidence_Both_loc1_single_pdfs/Table S36-42.xlsx]

## Sheet: Table S36
year	val	sd	low_95	up_95
1990	12.2734	0.0228876	12.2285	12.3182
1991	12.2393	0.0223729	12.1955	12.2832
1992	12.2029	0.0221309	12.1595	12.2462
1993	12.1663	0.0219476	12.1233	12.2093
1994	12.1323	0.0217877	12.0896	12.175
1995	12.1021	0.0216401	12.0597	12.1445
1996	12.0744	0.0214945	12.0323	12.1165
1997	12.0469	0.0213441	12.0051	12.0888
1998	12.0209	0.0211859	11.9794	12.0624
1999	11.9975	0.0210251	11.9563	12.0387
2000	11.9775	0.0208679	11.9366	12.0184
2001	11.9607	0.0207181	11.9201	12.0013
2002	11.9456	0.0205787	11.9052	11.9859
2003	11.9314	0.0204517	11.8913	11.9714
2004	11.9181	0.0203324	11.8783	11.958
2005	11.9046	0.0202176	11.865	11.9443
2006	11.873	0.0200895	11.8336	11.9124
2007	11.8172	0.0199467	11.7781	11.8562
2008	11.7549	0.0198036	11.7161	11.7937
2009	11.7032	0.0196756	11.6646	11.7417
2010	11.6766	0.0195805	11.6383	11.715
2011	11.6675	0.0195096	11.6292	11.7057
2012	11.66	0.0194442	11.6219	11.6981
2013	11.6542	0.019383	11.6162	11.6922
2014	11.6498	0.0193243	11.6119	11.6876
2015	11.6469	0.0192658	11.6092	11.6847
2016	11.6493	0.0192115	11.6116	11.6869
2017	11.6572	0.0191638	11.6197	11.6948
2018	11.6671	0.019121	11.6297	11.7046
2019	11.6756	0.0190844	11.6382	11.713
2020	11.6888	0.0190854	11.6514	11.7262
2021	11.7073	0.0192634	11.6696	11.7451
2022	11.6577	0.081344	11.4982	11.8171
2023	11.6351	0.0968636	11.4452	11.825
2024	11.6125	0.112648	11.3917	11.8333
2025	11.59	0.129702	11.3358	11.8442
2026	11.5666	0.149006	11.2746	11.8587
2027	11.5418	0.171311	11.206	11.8776
2028	11.5164	0.196626	11.131	11.9018
2029	11.4913	0.225227	11.0498	11.9327
2030	11.4666	0.257542	10.9618	11.9714
2031	11.4423	0.294053	10.8659	12.0186
2032	11.4176	0.335099	10.7608	12.0744
2033	11.3933	0.380497	10.6475	12.1391
2034	11.3696	0.430276	10.5263	12.213
2035	11.3465	0.484637	10.3966	12.2964
2036	11.3236	0.543863	10.2576	12.3896
2037	11.3006	0.608168	10.1086	12.4926
2038	11.2778	0.67735	9.95019	12.6054
2039	11.2554	0.751385	9.78272	12.7282
2040	11.2335	0.830377	9.60594	12.861
2041	11.2118	0.914475	9.41944	13.0042
2042	11.1902	1.00368	9.22295	13.1574
2043	11.1686	1.09756	9.01737	13.3198
2044	11.147	1.19572	8.80341	13.4906
2045	11.1255	1.29785	8.58173	13.6693
2046	11.104	1.40368	8.35283	13.8553
2047	11.0826	1.51297	8.1172	14.0481
2048	11.0612	1.62553	7.87521	14.2473
2049	11.0399	1.74116	7.62723	14.4526
2050	11.0186	1.85972	7.37354	14.6636

## Sheet: Table S37
year	obs	pred
2017	11.6569	11.5989
2018	11.6673	11.5724
2019	11.6759	11.5462
2020	11.6902	11.5204
2021	11.7117	11.4943

## Sheet: Table S38
year	obs	fit
1990	12.276	12.2734
1991	12.2405	12.2393
1992	12.2032	12.2029
1993	12.1661	12.1663
1994	12.1318	12.1323
1995	12.1016	12.1021
1996	12.074	12.0744
1997	12.0466	12.0469
1998	12.0205	12.0209
1999	11.997	11.9975
2000	11.977	11.9775
2001	11.9604	11.9607
2002	11.9456	11.9456
2003	11.9317	11.9314
2004	11.9191	11.9181
2005	11.9069	11.9046
2006	11.8755	11.873
2007	11.8178	11.8172
2008	11.7534	11.7549
2009	11.7	11.7032
2010	11.6738	11.6766
2011	11.6659	11.6675
2012	11.6591	11.66
2013	11.6536	11.6542
2014	11.6492	11.6498
2015	11.6462	11.6469
2016	11.6485	11.6493
2017	11.6569	11.6572
2018	11.6673	11.6671
2019	11.6759	11.6756
2020	11.6902	11.6888
2021	11.7117	11.7073

## Sheet: Table S39
n	MAE	RMSE	MAPE	cor	type
32	0.00105473	0.00147087	0.00891239	0.999975	in-sample_1990_2021

## Sheet: Table S40
n	MAE	RMSE	MAPE	cor	type
5	0.133954	0.145102	1.14606	-0.981759	holdout_2017_2021

## Sheet: Table S41
component	model	prior	param1	param2
age	rw2	loggamma	1	5e-05
period	rw1	loggamma	1	5e-05
cohort	rw2	loggamma	1	5e-05
overdispersion	iid	loggamma	1	0.005

## Sheet: Table S42
label	preyear	year_min	last_obs_year	train_end	addzero	use_custom_prior	fallback_used_full	fit_ok_full	fit_message_full	fallback_used_holdout	fit_ok_holdout	fit_message_holdout
Myocarditis_Incidence_Both_loc1	2050	1990	2021	2016	FALSE	TRUE	FALSE	TRUE	Custom prior success.	FALSE	TRUE	Custom prior success.
