# Supplementary material for: Global, regional and national burden of myocarditis in adolescents and young adults, 1990–2021: systematic analysis of the global burden of disease study 2021
Source: Front Cardiovasc Med. 2026 Mar 26;13:1623833. doi: 10.3389/fcvm.2026.1623833 (PMC13061660; doi:10.3389/fcvm.2026.1623833)
Supplement: Supplementary file 10 [file Table1.xlsx]

## Sheet: Sheet1
Table 1 Incidence of Myocarditis in adolescents and young people between 1990 and 2021 at the global and regional level
	Rate per 100,00(95% UI)
	1990			2021			1990-2021
Location	Incident cases	Incident rate		Incident cases	Incident rate		Cases changeb	Rate changeb	EAPCa
Global	268236.03(176943.09,380229.53)	12.24(8.07,17.35)		349033.33(235755.91,494002.44)	11.73(7.93,16.61)		30.12(24.62,35.61)	-4.13(-8.18,-0.08)	-0.16(-0.18,-0.14)
SDI
Low SDI	19894.51(12808.15,28456.77)	10.79(6.95,15.44)		48262.19(31054.31,69024.46)	10.75(6.92,15.37)		142.59(142.10,143.06)	-0.43(-0.63,-0.24)	-0.01(-0.01,-0.01)
Low-middle SDI	50794.94(33144.97,72154.87)	11.20(7.31,15.91)		90112.72(59183.31,128110.98)	11.23(7.37,15.96)		77.40(71.82,82.53)	0.23(-2.92,3.13)	0.01(0.00,0.01)
Middle SDI	92269.80(59765.99,130518.49)	12.26(7.94,17.34)		108894.92(73395.34,154562.13)	11.74(7.91,16.66)		18.02(9.12,26.70)	-4.23(-11.45,2.81)	-0.18(-0.20,-0.15)
High-middle SDI	57218.60(37986.69,81029.08)	12.64(8.39,17.91)		53243.10(36470.97,74432.24)	12.09(8.28,16.91)		-6.95(-14.24,-0.11)	-4.35(-11.85,2.67)	-0.17(-0.19,-0.15)
High SDI	47818.18(32155.47,67790.34)	13.78(9.27,19.54)		48250.40(34741.85,65767.30)	13.66(9.84,18.62)		0.90(-4.28,9.66)	-0.89(-5.98,7.71)	-0.12(-0.20,-0.05)
Regions
Andean Latin America	1475.92(945.32,2121.56)	9.54(6.11,13.72)		2641.34(1737.14,3806.04)	9.75(6.41,14.06)		78.96(68.97,87.29)	2.20(-3.51,6.95)	0.07(0.07,0.08)
Australasia	986.19(668.37,1408.21)	12.09(8.20,17.27)		1296.10(887.76,1841.16)	12.38(8.48,17.58)		31.42(26.45,37.13)	2.34(-1.53,6.79)	0.12(0.07,0.16)
Caribbean	1469.52(955.45,2129.93)	9.89(6.43,14.33)		1825.48(1199.57,2618.63)	10.03(6.59,14.39)		24.22(17.97,29.70)	1.44(-3.66,5.92)	0.03(0.02,0.03)
Central Asia	3828.06(2555.98,5387.18)	13.45(8.98,18.93)		5135.94(3480.41,7259.51)	13.74(9.31,19.42)		34.17(27.56,40.40)	2.11(-2.92,6.85)	0.07(0.05,0.10)
Central Europe	6560.52(4485.23,9174.76)	14.00(9.57,19.58)		5032.93(3400.17,7097.36)	14.37(9.71,20.27)		-23.28(-26.50,-20.59)	2.63(-1.67,6.23)	0.07(0.04,0.10)
Central Latin America	7124.92(4609.42,10207.42)	10.44(6.75,14.95)		10684.69(7048.28,15199.59)	10.56(6.97,15.02)		49.96(41.93,56.90)	1.20(-4.22,5.88)	0.03(0.03,0.03)
Central Sub-Saharan Africa	2143.49(1378.48,3089.16)	10.32(6.64,14.88)		5590.86(3607.47,8045.43)	10.34(6.67,14.87)		160.83(159.60,162.41)	0.11(-0.36,0.72)	0.00(0.00,0.00)
East Asia	73888.59(47079.08,104376.33)	13.06(8.32,18.45)		57642.79(40045.87,80888.82)	12.03(8.36,16.89)		-21.99(-31.06,-12.36)	-7.87(-18.58,3.49)	-0.35(-0.39,-0.30)
Eastern Europe	11791.13(8048.53,16964.23)	13.75(9.38,19.78)		9169.76(6222.97,12974.39)	13.86(9.40,19.61)		-22.23(-25.95,-18.69)	0.80(-4.02,5.38)	0.06(0.03,0.08)
Eastern Sub-Saharan Africa	7576.93(4864.57,10912.30)	10.69(6.86,15.39)		18803.58(12082.30,27035.59)	10.73(6.90,15.43)		148.17(146.86,149.57)	0.42(-0.11,0.99)	0.02(0.01,0.02)
High-income Asia Pacific	10536.36(7101.93,14721.11)	15.61(10.52,21.81)		7613.96(5353.10,10492.47)	15.07(10.59,20.76)		-27.74(-31.21,-23.59)	-3.49(-8.14,2.04)	-0.21(-0.27,-0.16)
High-income North America	16060.70(10587.90,22916.46)	14.17(9.34,20.22)		18550.61(13848.45,24633.88)	15.06(11.24,20.00)		15.50(2.63,35.66)	6.25(-5.59,24.79)	0.07(-0.12,0.27)
North Africa and Middle East	12378.06(8042.24,17545.86)	9.25(6.01,13.11)		23869.18(15925.97,33482.86)	9.39(6.26,13.17)		92.83(79.45,105.88)	1.50(-5.55,8.36)	0.07(0.06,0.08)
Oceania	327.97(216.05,467.23)	12.35(8.13,17.59)		695.19(459.65,986.84)	12.34(8.16,17.51)		111.97(106.73,116.82)	-0.07(-2.54,2.22)	-0.00(-0.00,0.00)
South Asia	49523.10(32175.35,70641.28)	11.47(7.45,16.37)		91301.01(59819.98,129678.31)	11.54(7.56,16.40)		84.36(79.21,89.08)	0.61(-2.21,3.18)	0.02(0.01,0.02)
Southeast Asia	25412.53(16736.83,36010.65)	12.90(8.50,18.28)		35979.46(24150.96,50770.83)	12.97(8.71,18.31)		41.58(34.76,48.34)	0.58(-4.27,5.38)	0.01(0.00,0.02)
Southern Latin America	1954.19(1318.65,2763.49)	10.24(6.91,14.48)		2641.10(1855.17,3645.68)	10.24(7.19,14.13)		35.15(28.73,44.36)	-0.04(-4.79,6.77)	-0.03(-0.05,-0.01)
Southern Sub–Saharan Africa	2409.42(1564.26,3436.14)	11.15(7.24,15.90)		3858.50(2540.39,5480.18)	11.34(7.46,16.10)		60.14(50.16,69.62)	1.70(-4.64,7.72)	0.07(0.06,0.08)
Tropical Latin America	7098.29(4669.13,10135.41)	11.04(7.26,15.76)		9875.46(6608.34,14111.24)	11.18(7.48,15.98)		39.12(30.77,46.46)	1.32(-4.76,6.66)	0.05(0.04,0.05)
Western Europe	17935.26(12198.72,25445.44)	12.44(8.46,17.66)		16195.98(11192.57,22595.13)	12.48(8.62,17.41)		-9.70(-12.11,-7.09)	0.29(-2.39,3.18)	-0.01(-0.04,0.02)
Western Sub–Saharan Africa	7754.88(4993.25,11108.36)	10.83(6.98,15.52)		20629.40(13251.67,29583.16)	10.79(6.93,15.47)		166.02(164.51,167.72)	-0.42(-0.99,0.21)	-0.01(-0.02,-0.01)
Abbreviations: EAPC, estimated annual percentage change; SDI, Sociodemographic Index; UI, uncertainty interval.a EAPC is expressed as 95% confidence interval.bChange shows the percentage change.
