# Supplementary material for: Global, regional and national burden of myocarditis in adolescents and young adults, 1990–2021: systematic analysis of the global burden of disease study 2021
Source: Front Cardiovasc Med. 2026 Mar 26;13:1623833. doi: 10.3389/fcvm.2026.1623833 (PMC13061660; doi:10.3389/fcvm.2026.1623833)
Supplement: Supplementary file 11 [file Table2.xlsx]

## Sheet: Sheet1
Table S1 Mortality of Myocarditis in adolescents and young people between 1990 and 2021 at the global and regional level
	Rate per 100,00(95% UI)
	1990			2021			1990-2021
Location	Cases of Mortality	Rate of Mortality		Cases of Mortality	Rate of Mortality		Cases changeb	Rate changeb	EAPCa
Global	3090.62(2402.23,3917.61)	0.14(0.11,0.18)		3300.73(2643.01,4256.11)	0.11(0.09,0.14)		6.80(-18.72,30.57)	-21.31(-40.11,-3.80)	-0.88(-1.16,-0.59)
SDI
Low SDI	194.56(98.86,342.91)	0.11(0.05,0.19)		355.55(184.28,716.05)	0.08(0.04,0.16)		82.75(32.66,163.06)	-25.00(-45.55,7.97)	-1.04(-1.14,-0.93)
Low-middle SDI	457.52(220.60,768.94)	0.10(0.05,0.17)		694.65(449.53,1115.85)	0.09(0.06,0.14)		51.83(23.09,110.99)	-14.22(-30.45,19.21)	-0.44(-0.59,-0.29)
Middle SDI	1237.99(925.63,1586.60)	0.16(0.12,0.21)		1135.47(807.86,1385.40)	0.12(0.09,0.15)		-8.28(-38.26,26.18)	-25.57(-49.90,2.39)	-1.09(-1.38,-0.79)
High-middle SDI	652.43(534.41,913.06)	0.14(0.12,0.20)		678.01(526.57,795.15)	0.15(0.12,0.18)		3.92(-35.86,40.54)	6.82(-34.07,44.46)	0.03(-0.28,0.33)
High SDI	545.13(516.23,576.80)	0.16(0.15,0.17)		433.93(412.69,461.67)	0.12(0.12,0.13)		-20.40(-26.61,-13.38)	-21.81(-27.92,-14.92)	-0.86(-1.34,-0.38)
Regions
Andean Latin America	7.33(4.58,10.12)	0.05(0.03,0.07)		4.05(2.78,5.78)	0.01(0.01,0.02)		-44.75(-62.80,-14.77)	-68.45(-78.75,-51.33)	-4.31(-4.62,-3.99)
Australasia	25.31(21.24,29.56)	0.31(0.26,0.36)		12.86(11.56,14.36)	0.12(0.11,0.14)		-49.17(-57.98,-37.51)	-60.42(-67.28,-51.34)	-3.43(-4.18,-2.68)
Caribbean	15.28(10.84,21.28)	0.10(0.07,0.14)		26.61(16.49,40.92)	0.15(0.09,0.22)		74.08(25.78,144.46)	42.16(2.71,99.63)	1.37(1.26,1.49)
Central Asia	45.29(37.34,55.75)	0.16(0.13,0.20)		109.27(82.97,140.00)	0.29(0.22,0.37)		141.25(77.30,229.76)	83.61(34.94,150.97)	2.25(1.40,3.11)
Central Europe	108.76(96.36,124.04)	0.23(0.21,0.26)		80.03(63.22,96.83)	0.23(0.18,0.28)		-26.42(-40.01,-10.34)	-1.56(-19.75,19.94)	-0.60(-0.85,-0.35)
Central Latin America	15.87(13.57,17.95)	0.02(0.02,0.03)		44.29(39.00,50.03)	0.04(0.04,0.05)		179.16(137.03,224.35)	88.39(59.95,118.88)	2.24(2.01,2.46)
Central Sub-Saharan Africa	27.28(14.26,48.97)	0.13(0.07,0.24)		54.57(23.35,139.11)	0.10(0.04,0.26)		100.00(6.08,251.70)	-23.24(-59.29,34.98)	-0.98(-1.07,-0.88)
East Asia	1313.83(992.35,1912.63)	0.23(0.18,0.34)		1097.59(726.99,1426.58)	0.23(0.15,0.30)		-16.46(-53.96,26.71)	-1.35(-45.63,49.63)	-0.23(-0.53,0.07)
Eastern Europe	82.28(69.05,94.83)	0.10(0.08,0.11)		154.56(133.72,174.79)	0.23(0.20,0.26)		87.83(66.10,112.13)	143.46(115.29,174.95)	2.32(1.76,2.89)
Eastern Sub-Saharan Africa	50.18(24.11,89.14)	0.07(0.03,0.13)		86.09(33.18,211.21)	0.05(0.02,0.12)		71.56(0.52,232.01)	-30.58(-59.32,34.35)	-1.47(-1.66,-1.28)
High-income Asia Pacific	102.88(89.32,120.58)	0.15(0.13,0.18)		54.31(49.29,59.15)	0.11(0.10,0.12)		-47.22(-54.81,-37.91)	-29.51(-39.65,-17.08)	-1.62(-1.97,-1.27)
High-income North America	262.42(245.68,279.17)	0.23(0.22,0.25)		220.18(198.11,244.10)	0.18(0.16,0.20)		-16.10(-26.65,-2.48)	-22.82(-32.53,-10.29)	-0.70(-1.18,-0.22)
North Africa and Middle East	68.41(33.41,140.77)	0.05(0.02,0.11)		95.26(52.87,207.49)	0.04(0.02,0.08)		39.26(-3.34,112.06)	-26.70(-49.13,11.62)	-0.93(-1.04,-0.81)
Oceania	4.71(2.04,8.85)	0.18(0.08,0.33)		12.01(5.14,24.20)	0.21(0.09,0.43)		154.95(56.88,315.30)	20.20(-26.04,95.80)	0.67(0.53,0.81)
South Asia	494.45(203.83,841.72)	0.11(0.05,0.20)		767.60(466.97,1187.25)	0.10(0.06,0.15)		55.24(22.08,139.50)	-15.28(-33.38,30.70)	-0.31(-0.49,-0.13)
Southeast Asia	166.83(115.13,258.30)	0.08(0.06,0.13)		189.81(135.57,311.15)	0.07(0.05,0.11)		13.78(-17.09,57.85)	-19.18(-41.10,12.14)	-0.94(-1.07,-0.80)
Southern Latin America	15.09(11.27,19.37)	0.08(0.06,0.10)		9.78(8.57,11.03)	0.04(0.03,0.04)		-35.20(-51.18,-9.69)	-52.07(-63.89,-33.21)	-2.34(-2.71,-1.97)
Southern Sub–Saharan Africa	22.75(12.85,29.62)	0.11(0.06,0.14)		23.69(16.49,42.42)	0.07(0.05,0.12)		4.14(-35.70,101.22)	-33.86(-59.17,27.79)	-1.63(-1.96,-1.30)
Tropical Latin America	30.68(27.99,33.69)	0.05(0.04,0.05)		51.89(47.35,56.11)	0.06(0.05,0.06)		69.13(45.51,95.55)	23.17(5.97,42.41)	0.23(-0.55,1.02)
Western Europe	139.97(129.65,150.47)	0.10(0.09,0.10)		97.08(85.84,107.43)	0.07(0.07,0.08)		-30.65(-35.97,-25.05)	-22.98(-28.89,-16.77)	-1.09(-2.00,-0.17)
Western Sub–Saharan Africa	90.99(45.53,151.56)	0.13(0.06,0.21)		109.21(55.06,242.75)	0.06(0.03,0.13)		20.02(-21.27,89.01)	-55.08(-70.53,-29.25)	-3.12(-3.44,-2.79)
Abbreviations: EAPC, estimated annual percentage change; SDI, Sociodemographic Index; UI, uncertainty interval.a EAPC is expressed as 95% confidence interval.bChange shows the percentage change.
