# Supplementary material for: Global, regional and national burden of myocarditis in adolescents and young adults, 1990–2021: systematic analysis of the global burden of disease study 2021
Source: Front Cardiovasc Med. 2026 Mar 26;13:1623833. doi: 10.3389/fcvm.2026.1623833 (PMC13061660; doi:10.3389/fcvm.2026.1623833)
Supplement: Supplementary file 12 [file Table3.xls]

## Sheet: Sheet1
Table S3 Incidence of Myocarditis in adolescents and young people between 1990 and 2021 at the national level
	Rate per 10000(95% UI)
	1990			2021
Location	Incident cases	Incidence rate		Incidenct cases	Incidence rate	EAPCa
New Zealand	172.77(113.53,244.98)	12.51(8.22,17.73)		242.74(177.35,336.19)	13.48(9.85,18.66)	0.59(0.36,0.82)
Italy	2865.67(1915.93,4101.27)	13.42(8.97,19.21)		2335.94(1709.18,3190.08)	14.79(10.82,20.20)	0.34(0.31,0.38)
Maldives	9.94(6.49,14.29)	12.24(7.98,17.59)		34.52(22.87,49.79)	13.27(8.79,19.14)	0.31(0.25,0.37)
Croatia	220.17(148.98,310.70)	12.13(8.21,17.12)		154.30(108.60,213.98)	12.36(8.70,17.14)	0.18(0.02,0.33)
United Arab Emirates	95.68(62.87,137.49)	10.01(6.58,14.38)		414.88(253.92,599.93)	10.33(6.32,14.93)	0.16(0.13,0.20)
Qatar	23.95(15.67,34.36)	10.13(6.63,14.53)		170.88(108.55,246.67)	10.34(6.57,14.93)	0.16(0.11,0.21)
Cyprus	38.30(25.94,54.02)	12.45(8.43,17.56)		63.50(42.47,91.52)	12.66(8.46,18.24)	0.15(0.08,0.23)
Czechia	546.41(374.24,767.50)	14.73(10.09,20.68)		442.03(300.59,633.83)	14.97(10.18,21.46)	0.15(0.09,0.20)
Iran (Islamic Republic of)	2088.87(1349.65,2993.38)	9.62(6.21,13.78)		3456.48(2296.69,4937.33)	9.96(6.62,14.23)	0.14(0.13,0.15)
Turkmenistan	205.67(136.43,289.27)	13.40(8.89,18.84)		290.20(195.14,407.47)	13.95(9.38,19.59)	0.14(0.14,0.15)
Equatorial Guinea	15.35(9.83,21.97)	10.17(6.51,14.55)		73.35(47.30,106.20)	10.55(6.80,15.27)	0.13(0.12,0.15)
Lebanon	103.69(67.83,147.30)	8.99(5.88,12.78)		216.77(142.23,309.37)	9.34(6.13,13.33)	0.12(0.10,0.14)
Azerbaijan	425.96(283.25,601.32)	13.40(8.91,18.92)		588.38(394.30,838.88)	13.89(9.31,19.80)	0.12(0.09,0.16)
Tuvalu	0.44(0.29,0.62)	12.09(8.02,17.17)		0.62(0.41,0.88)	12.48(8.25,17.72)	0.12(0.11,0.13)
Democratic People's Republic of Korea	919.40(601.11,1322.65)	11.02(7.21,15.86)		1137.33(761.24,1624.71)	11.31(7.57,16.15)	0.12(0.11,0.13)
Botswana	52.42(33.47,75.31)	10.18(6.50,14.63)		112.03(73.53,160.77)	10.52(6.90,15.09)	0.12(0.11,0.12)
Bahrain	24.81(16.25,35.75)	9.68(6.34,13.94)		69.09(45.59,98.11)	9.82(6.48,13.94)	0.12(0.08,0.15)
Ecuador	388.08(258.60,550.07)	9.40(6.27,13.33)		707.82(464.33,1016.37)	9.69(6.36,13.91)	0.12(0.09,0.14)
Cabo Verde	13.34(8.44,19.31)	10.20(6.46,14.77)		26.56(17.39,38.23)	10.60(6.94,15.25)	0.11(0.10,0.13)
Oman	80.74(53.93,114.36)	9.73(6.50,13.78)		229.87(148.94,330.94)	9.93(6.44,14.30)	0.11(0.05,0.18)
Seychelles	3.84(2.53,5.51)	12.31(8.11,17.64)		4.82(3.21,6.89)	12.57(8.37,17.94)	0.11(0.09,0.12)
Türkiye	2276.20(1496.76,3210.86)	9.52(6.26,13.42)		3071.16(2052.64,4323.27)	9.64(6.44,13.57)	0.10(0.06,0.15)
Republic of Moldova	217.87(149.80,304.50)	12.50(8.60,17.47)		158.69(108.08,225.15)	12.79(8.71,18.15)	0.10(0.08,0.12)
Libya	152.97(99.46,216.14)	9.10(5.92,12.86)		277.63(185.33,386.14)	9.25(6.18,12.87)	0.10(0.08,0.12)
Saudi Arabia	622.00(411.31,882.99)	9.36(6.19,13.29)		1784.50(1179.12,2536.54)	9.63(6.37,13.69)	0.10(0.08,0.12)
Lesotho	54.57(35.21,77.92)	10.11(6.53,14.44)		86.33(56.04,124.24)	10.38(6.74,14.94)	0.10(0.09,0.10)
Palau	0.87(0.57,1.23)	12.42(8.21,17.63)		0.75(0.51,1.07)	12.81(8.73,18.13)	0.10(0.07,0.13)
Georgia	259.02(176.00,365.16)	12.17(8.27,17.15)		141.51(97.66,200.67)	12.47(8.61,17.68)	0.09(0.07,0.12)
Afghanistan	271.04(166.36,404.29)	8.61(5.28,12.84)		1102.84(709.45,1584.74)	9.02(5.81,12.97)	0.09(0.04,0.15)
Mongolia	118.21(78.02,167.23)	13.38(8.83,18.92)		173.29(117.15,246.34)	13.73(9.28,19.52)	0.09(0.08,0.10)
Norway	188.54(122.62,271.55)	11.79(7.66,16.97)		211.03(137.56,304.62)	11.89(7.75,17.16)	0.09(0.04,0.15)
Algeria	914.01(592.16,1298.02)	9.05(5.86,12.85)		1575.63(1044.78,2198.37)	9.25(6.14,12.91)	0.09(0.08,0.10)
Bulgaria	399.21(273.85,563.62)	13.41(9.20,18.93)		259.40(176.68,367.16)	13.66(9.30,19.33)	0.09(0.08,0.10)
Albania	190.04(128.77,270.46)	13.38(9.07,19.04)		130.30(88.50,184.86)	13.74(9.33,19.50)	0.09(0.04,0.14)
Eswatini	30.46(19.28,43.70)	10.11(6.40,14.50)		52.83(34.49,75.81)	10.38(6.77,14.89)	0.09(0.08,0.10)
Nicaragua	144.01(92.17,207.83)	9.76(6.24,14.08)		284.60(186.28,410.13)	10.00(6.55,14.41)	0.08(0.08,0.09)
Cambodia	460.57(301.50,658.83)	11.96(7.83,17.11)		889.06(589.42,1253.57)	12.27(8.14,17.31)	0.08(0.07,0.09)
Saint Lucia	5.53(3.55,8.00)	9.83(6.32,14.22)		6.68(4.38,9.61)	10.11(6.63,14.54)	0.08(0.08,0.09)
United States of America	14516.47(9532.43,20789.21)	14.21(9.33,20.35)		16898.48(12663.92,22352.35)	15.18(11.38,20.08)	0.08(-0.14,0.30)
Estonia	71.58(48.99,100.06)	12.60(8.62,17.62)		50.61(34.76,71.33)	12.80(8.79,18.04)	0.08(0.07,0.10)
Malta	16.50(11.15,22.90)	11.96(8.08,16.60)		16.31(10.88,22.92)	12.19(8.12,17.13)	0.08(0.06,0.09)
South Africa	1810.57(1177.46,2581.76)	11.51(7.48,16.41)		2847.56(1890.98,4017.17)	11.74(7.80,16.57)	0.08(0.06,0.09)
Ukraine	2621.51(1789.43,3760.87)	13.80(9.42,19.80)		1931.06(1310.72,2724.03)	14.01(9.51,19.76)	0.08(0.06,0.09)
North Macedonia	107.00(72.87,151.73)	13.47(9.18,19.11)		104.94(71.38,149.04)	13.72(9.33,19.49)	0.07(0.06,0.08)
Sao Tome and Principe	4.39(2.77,6.33)	10.22(6.46,14.74)		9.43(6.12,13.53)	10.37(6.73,14.89)	0.07(0.06,0.08)
Uzbekistan	1153.00(765.45,1619.74)	13.43(8.92,18.87)		1885.21(1274.59,2661.12)	13.72(9.28,19.37)	0.07(0.05,0.09)
Bhutan	28.06(17.80,40.63)	10.41(6.60,15.08)		36.77(24.09,52.74)	10.61(6.95,15.22)	0.07(0.06,0.08)
Djibouti	18.20(11.61,26.30)	10.38(6.62,15.00)		57.35(37.51,81.57)	10.61(6.94,15.08)	0.07(0.06,0.08)
Northern Mariana Islands	2.87(1.93,4.08)	12.25(8.25,17.44)		2.04(1.37,2.88)	12.37(8.30,17.44)	0.07(0.00,0.13)
Liberia	95.27(61.84,137.15)	10.33(6.70,14.87)		232.12(150.02,333.03)	10.34(6.68,14.83)	0.07(0.05,0.09)
Trinidad and Tobago	50.14(32.86,72.49)	10.00(6.56,14.46)		50.44(33.17,72.18)	10.13(6.66,14.50)	0.07(0.05,0.09)
Armenia	216.82(147.83,308.05)	15.09(10.29,21.43)		164.51(112.15,231.96)	15.30(10.43,21.58)	0.07(0.02,0.11)
Dominican Republic	301.56(194.41,437.23)	9.82(6.33,14.23)		456.45(299.18,657.17)	10.04(6.58,14.45)	0.07(0.06,0.07)
Tajikistan	282.61(186.89,399.10)	13.36(8.84,18.87)		569.43(381.78,800.84)	13.65(9.15,19.20)	0.07(0.04,0.09)
Jordan	139.43(89.74,200.19)	9.07(5.84,13.03)		496.69(328.80,701.64)	9.25(6.12,13.07)	0.07(0.06,0.07)
Greece	419.78(285.63,587.83)	11.17(7.60,15.64)		315.98(220.33,434.86)	11.35(7.91,15.62)	0.06(0.05,0.08)
Eritrea	133.08(85.05,191.44)	10.27(6.56,14.77)		292.80(190.22,421.48)	10.46(6.79,15.05)	0.06(0.06,0.07)
Belarus	496.54(341.21,697.66)	12.59(8.65,17.69)		374.18(255.54,528.92)	12.75(8.71,18.03)	0.06(0.04,0.08)
Latvia	118.64(80.65,166.18)	12.44(8.45,17.42)		67.84(45.77,96.38)	12.59(8.50,17.89)	0.06(-0.08,0.20)
Bolivia (Plurinational State of)	236.44(149.37,339.86)	9.59(6.06,13.78)		479.15(309.40,687.32)	9.75(6.30,13.99)	0.06(0.05,0.07)
Tunisia	312.01(203.78,445.69)	9.07(5.92,12.96)		400.72(266.28,557.87)	9.21(6.12,12.82)	0.06(0.05,0.07)
Finland	218.59(145.38,305.47)	12.04(8.01,16.83)		200.63(134.05,279.70)	12.04(8.05,16.79)	0.06(0.04,0.08)
Malaysia	909.39(601.68,1297.17)	12.25(8.11,17.48)		1726.60(1149.67,2452.35)	12.42(8.27,17.64)	0.06(0.05,0.06)
Haiti	238.84(155.61,344.55)	9.81(6.39,14.15)		545.45(358.02,783.74)	9.94(6.52,14.28)	0.06(0.04,0.07)
Hungary	496.34(342.04,692.32)	13.43(9.25,18.73)		373.49(256.76,525.10)	13.57(9.33,19.08)	0.06(0.04,0.07)
Comoros	17.68(11.23,25.44)	10.23(6.50,14.73)		32.30(21.11,46.31)	10.43(6.81,14.95)	0.06(0.05,0.06)
Peru	851.40(536.99,1225.97)	9.60(6.05,13.82)		1454.37(942.00,2102.52)	9.79(6.34,14.15)	0.06(0.05,0.06)
Lao People's Democratic Republic	186.81(122.81,266.52)	12.09(7.95,17.25)		393.98(260.87,558.19)	12.28(8.13,17.40)	0.05(0.05,0.06)
Portugal	435.88(290.27,612.81)	11.51(7.67,16.19)		344.66(233.83,491.78)	11.68(7.92,16.66)	0.05(0.04,0.07)
Morocco	940.24(614.34,1339.67)	9.04(5.91,12.89)		1347.26(898.54,1903.37)	9.18(6.12,12.96)	0.05(0.04,0.07)
Israel	223.53(150.24,307.93)	11.70(7.86,16.11)		393.20(266.07,543.69)	11.83(8.01,16.36)	0.05(0.05,0.06)
Brunei Darussalam	18.16(12.37,25.35)	14.73(10.03,20.56)		30.18(20.46,41.64)	14.79(10.03,20.41)	0.05(0.02,0.09)
Brazil	6942.72(4568.13,9908.37)	11.06(7.28,15.79)		9568.31(6401.95,13676.55)	11.22(7.51,16.04)	0.05(0.05,0.06)
Mexico	3907.02(2531.87,5556.06)	10.96(7.10,15.58)		5734.24(3829.47,8209.59)	11.13(7.43,15.94)	0.05(0.05,0.05)
Ireland	160.82(108.12,221.67)	11.72(7.88,16.16)		184.82(125.41,255.59)	11.81(8.01,16.33)	0.05(0.02,0.07)
Grenada	3.31(2.15,4.79)	9.92(6.46,14.38)		4.08(2.66,5.92)	10.09(6.58,14.65)	0.05(0.04,0.05)
Viet Nam	3460.88(2273.35,4969.00)	12.14(7.97,17.42)		4724.66(3151.67,6775.55)	12.31(8.21,17.65)	0.05(0.04,0.05)
Yemen	413.66(269.98,585.08)	9.00(5.87,12.73)		1246.79(820.87,1763.27)	9.06(5.97,12.81)	0.05(0.04,0.06)
Russian Federation	8086.20(5503.95,11662.94)	13.90(9.46,20.05)		6482.75(4400.70,9149.81)	13.95(9.47,19.69)	0.05(0.02,0.07)
Namibia	57.29(36.51,82.54)	10.25(6.53,14.76)		108.65(70.95,155.85)	10.40(6.79,14.91)	0.05(0.04,0.05)
Somalia	301.20(194.67,431.43)	10.39(6.71,14.88)		856.54(544.54,1232.99)	10.33(6.57,14.87)	0.04(0.02,0.07)
Rwanda	282.84(183.10,407.48)	10.32(6.68,14.87)		586.68(380.37,842.53)	10.34(6.71,14.86)	0.04(0.02,0.07)
Paraguay	155.57(101.48,225.02)	9.93(6.47,14.36)		307.15(201.43,441.95)	10.04(6.58,14.44)	0.04(0.03,0.05)
Iceland	12.39(8.37,17.25)	11.92(8.06,16.60)		14.46(9.72,20.17)	12.09(8.12,16.86)	0.04(0.03,0.05)
Saint Kitts and Nevis	1.72(1.12,2.49)	9.93(6.49,14.40)		2.29(1.50,3.30)	10.09(6.61,14.50)	0.04(0.04,0.04)
Republic of Korea	3045.12(2068.84,4268.90)	14.47(9.83,20.28)		2340.22(1593.23,3250.09)	14.63(9.96,20.31)	0.04(0.03,0.05)
Colombia	1389.60(906.38,2017.19)	9.89(6.45,14.35)		2020.14(1323.15,2908.39)	10.05(6.58,14.47)	0.04(0.03,0.05)
Senegal	281.86(180.11,405.48)	10.21(6.53,14.69)		666.36(429.29,959.45)	10.33(6.66,14.88)	0.04(0.04,0.04)
Indonesia	10553.03(6987.48,14908.68)	13.52(8.95,19.10)		15576.20(10409.57,21961.77)	13.68(9.14,19.29)	0.04(0.04,0.04)
Cameroon	389.43(250.26,560.29)	10.24(6.58,14.73)		1331.85(862.70,1917.60)	10.33(6.69,14.87)	0.04(0.03,0.04)
Zimbabwe	404.11(256.28,580.59)	10.19(6.46,14.64)		651.10(420.93,935.39)	10.27(6.64,14.76)	0.04(0.03,0.04)
Egypt	1995.09(1306.59,2832.31)	9.10(5.96,12.92)		3871.98(2567.12,5475.47)	9.17(6.08,12.97)	0.04(0.03,0.05)
Zambia	308.71(194.61,444.91)	10.17(6.41,14.66)		833.56(537.55,1200.41)	10.30(6.64,14.83)	0.04(0.03,0.04)
Congo	97.29(62.02,140.23)	10.27(6.55,14.80)		229.62(150.40,328.30)	10.36(6.79,14.82)	0.04(0.03,0.05)
Micronesia (Federated States of)	4.91(3.24,6.94)	12.26(8.10,17.33)		5.25(3.47,7.44)	12.35(8.16,17.51)	0.04(0.03,0.04)
United States Virgin Islands	3.91(2.58,5.57)	9.87(6.51,14.06)		2.32(1.52,3.31)	10.02(6.56,14.33)	0.04(0.02,0.05)
Jamaica	96.73(62.46,140.44)	9.84(6.36,14.29)		119.73(78.32,172.66)	10.03(6.56,14.47)	0.04(0.03,0.05)
Venezuela (Bolivarian Republic of)	794.18(518.75,1150.01)	9.92(6.48,14.36)		929.62(611.52,1325.39)	9.93(6.53,14.16)	0.04(0.03,0.05)
Tokelau	0.07(0.05,0.10)	12.28(8.11,17.34)		0.06(0.04,0.09)	12.34(8.19,17.45)	0.04(0.01,0.06)
Argentina	1167.36(777.20,1652.02)	9.56(6.36,13.52)		1689.89(1133.80,2398.96)	9.64(6.47,13.69)	0.03(0.03,0.04)
Bosnia and Herzegovina	258.13(175.73,365.79)	13.59(9.25,19.26)		136.61(94.14,191.40)	13.58(9.36,19.02)	0.03(0.01,0.06)
Iraq	652.00(423.36,923.91)	9.07(5.89,12.86)		1599.90(1058.27,2270.48)	9.18(6.07,13.02)	0.03(0.02,0.05)
Saint Vincent and the Grenadines	4.54(2.93,6.59)	9.89(6.37,14.34)		4.15(2.73,5.95)	10.04(6.60,14.40)	0.03(0.03,0.04)
Puerto Rico	140.13(92.06,201.27)	9.91(6.51,14.23)		103.55(68.20,148.44)	10.01(6.59,14.35)	0.03(0.03,0.04)
Kyrgyzstan	243.14(161.89,341.62)	13.48(8.98,18.94)		371.05(249.03,521.23)	13.63(9.15,19.15)	0.03(0.01,0.05)
Burkina Faso	323.63(206.93,463.70)	10.15(6.49,14.55)		883.82(569.61,1266.36)	10.21(6.58,14.63)	0.03(0.03,0.04)
Kenya	998.08(644.56,1438.64)	11.40(7.36,16.43)		2483.45(1615.05,3527.31)	11.47(7.46,16.29)	0.03(0.03,0.04)
Guatemala	288.94(186.34,416.35)	9.78(6.31,14.09)		670.46(434.98,971.62)	9.85(6.39,14.27)	0.03(0.02,0.04)
Kazakhstan	923.63(619.98,1297.13)	13.60(9.13,19.11)		952.36(643.34,1355.66)	13.66(9.23,19.45)	0.03(0.00,0.06)
Guinea-Bissau	37.89(24.30,54.42)	10.22(6.55,14.68)		86.92(56.34,125.23)	10.30(6.68,14.84)	0.03(0.02,0.04)
Togo	140.13(89.53,201.68)	10.22(6.53,14.71)		347.44(225.53,499.54)	10.33(6.70,14.85)	0.03(0.03,0.03)
Côte d'Ivoire	490.81(317.14,709.71)	10.38(6.70,15.00)		1167.98(761.20,1676.53)	10.42(6.79,14.95)	0.03(0.02,0.03)
Antigua and Barbuda	2.56(1.68,3.71)	9.93(6.50,14.38)		3.46(2.27,4.97)	10.05(6.59,14.44)	0.03(0.02,0.04)
Marshall Islands	2.11(1.39,2.99)	12.29(8.09,17.43)		2.93(1.94,4.13)	12.34(8.20,17.42)	0.03(0.02,0.03)
El Salvador	203.94(130.74,293.96)	9.76(6.26,14.07)		256.33(167.35,372.03)	9.89(6.46,14.35)	0.02(0.02,0.03)
Sudan	682.82(443.02,967.83)	8.96(5.81,12.70)		1673.68(1094.98,2383.45)	9.05(5.92,12.89)	0.02(0.02,0.03)
Burundi	214.02(138.75,308.87)	10.32(6.69,14.90)		545.20(353.11,783.46)	10.34(6.70,14.86)	0.02(0.00,0.04)
Ethiopia	2082.63(1351.65,2965.07)	11.40(7.40,16.23)		5319.18(3454.55,7578.41)	11.47(7.45,16.35)	0.02(0.02,0.03)
Australia	813.41(551.30,1162.45)	12.01(8.14,17.16)		1053.35(707.90,1506.64)	12.15(8.17,17.38)	0.02(0.01,0.03)
Benin	173.83(112.39,250.37)	10.21(6.60,14.70)		538.75(346.09,776.33)	10.28(6.60,14.81)	0.02(0.02,0.02)
United Republic of Tanzania	987.29(629.29,1419.12)	10.19(6.49,14.65)		2390.28(1537.32,3433.29)	10.24(6.59,14.71)	0.02(0.01,0.03)
Panama	100.40(65.26,145.57)	9.93(6.45,14.39)		165.48(108.35,238.32)	10.03(6.56,14.44)	0.02(0.01,0.02)
Honduras	168.98(108.81,243.19)	9.79(6.30,14.09)		432.94(281.52,627.06)	9.85(6.40,14.27)	0.02(0.01,0.02)
Ghana	590.64(381.56,849.78)	10.29(6.65,14.80)		1480.84(964.85,2126.56)	10.35(6.75,14.87)	0.01(0.01,0.02)
India	39659.61(25831.59,56720.47)	11.63(7.57,16.63)		71257.12(46817.01,100807.05)	11.69(7.68,16.54)	0.01(0.01,0.02)
Bangladesh	4366.21(2811.08,6303.38)	10.34(6.66,14.93)		7156.27(4681.60,10209.74)	10.40(6.80,14.84)	0.01(0.01,0.02)
Costa Rica	127.84(83.61,185.59)	9.95(6.51,14.45)		190.88(125.31,274.31)	10.03(6.58,14.41)	0.01(0.00,0.02)
Belgium	388.56(257.09,556.37)	10.44(6.91,14.95)		364.61(240.43,521.55)	10.41(6.86,14.89)	0.01(-0.07,0.09)
Spain	1631.27(1107.56,2266.19)	11.00(7.47,15.28)		1360.56(920.79,1915.41)	10.96(7.42,15.43)	0.01(-0.03,0.05)
Cuba	485.60(315.59,705.69)	9.95(6.47,14.46)		364.34(238.66,525.07)	10.16(6.66,14.64)	0.01(-0.01,0.04)
Sierra Leone	164.24(106.62,236.91)	10.28(6.67,14.83)		384.61(248.33,555.07)	10.31(6.66,14.88)	0.01(0.00,0.02)
Kiribati	3.73(2.45,5.32)	12.22(8.04,17.44)		6.06(4.02,8.61)	12.19(8.08,17.31)	0.01(0.00,0.02)
Palestine	69.14(44.52,99.17)	9.01(5.80,12.92)		199.06(130.82,284.53)	9.12(5.99,13.03)	0.01(0.00,0.02)
Mozambique	482.30(311.43,689.95)	10.17(6.57,14.55)		1225.14(779.74,1762.80)	10.19(6.49,14.66)	0.01(0.00,0.02)
Belize	7.22(4.63,10.45)	9.86(6.32,14.28)		18.72(12.25,27.05)	9.91(6.49,14.33)	0.01(0.01,0.01)
Democratic Republic of the Congo	1478.10(949.24,2130.53)	10.32(6.63,14.87)		3739.21(2411.85,5386.06)	10.36(6.68,14.93)	0.01(0.01,0.01)
Montenegro	34.05(23.20,48.24)	13.56(9.24,19.22)		27.91(19.23,39.14)	13.57(9.35,19.03)	0.01(-0.01,0.03)
Nauru	0.50(0.33,0.70)	12.27(8.13,17.37)		0.57(0.38,0.81)	12.30(8.14,17.40)	0.01(0.00,0.01)
Uruguay	120.89(81.62,168.06)	10.64(7.19,14.80)		127.93(86.64,177.78)	10.69(7.24,14.86)	0.01(0.00,0.01)
Fiji	39.68(26.20,56.32)	12.31(8.13,17.47)		43.94(29.36,62.31)	12.32(8.23,17.47)	0.01(0.00,0.01)
Pakistan	4716.08(3053.82,6741.60)	11.56(7.48,16.52)		11474.07(7490.05,16414.61)	11.60(7.57,16.60)	0.01(0.00,0.01)
Canada	1540.05(1033.51,2148.88)	13.85(9.30,19.33)		1648.99(1105.77,2293.46)	13.90(9.32,19.34)	0.00(-0.01,0.02)
Myanmar	2091.29(1373.50,2989.99)	12.18(8.00,17.42)		2736.97(1813.48,3886.97)	12.17(8.07,17.29)	0.00(-0.00,0.01)
Papua New Guinea	204.54(134.66,291.66)	12.36(8.14,17.62)		528.49(349.17,750.71)	12.35(8.16,17.54)	0.00(-0.00,0.01)
Dominica	2.90(1.88,4.21)	9.94(6.42,14.41)		2.60(1.71,3.73)	10.05(6.61,14.40)	0.00(-0.01,0.01)
Vanuatu	7.16(4.72,10.17)	12.22(8.06,17.36)		15.25(10.08,21.64)	12.24(8.08,17.36)	-0.00(-0.00,0.00)
Suriname	16.20(10.44,23.61)	9.95(6.41,14.50)		21.43(14.10,30.66)	9.99(6.57,14.28)	-0.00(-0.01,0.00)
Poland	2329.13(1581.66,3265.93)	16.12(10.95,22.61)		1971.78(1327.02,2793.97)	16.30(10.97,23.09)	-0.00(-0.09,0.08)
Barbados	10.92(7.16,15.69)	10.00(6.56,14.38)		9.92(6.50,14.22)	10.04(6.58,14.40)	-0.00(-0.01,0.00)
Uganda	655.72(416.04,946.46)	10.22(6.49,14.76)		1758.65(1116.51,2532.94)	10.23(6.49,14.73)	-0.00(-0.01,-0.00)
Gambia	38.75(24.91,55.96)	10.28(6.61,14.84)		102.72(66.09,147.79)	10.27(6.61,14.78)	-0.00(-0.01,-0.00)
Mauritius	61.24(40.51,86.55)	12.32(8.15,17.41)		55.91(37.17,79.09)	12.28(8.17,17.37)	-0.00(-0.01,0.00)
Madagascar	466.71(300.16,672.57)	10.30(6.63,14.85)		1205.46(775.72,1734.91)	10.29(6.62,14.81)	-0.01(-0.01,-0.00)
Bahamas	11.73(7.66,17.05)	9.94(6.49,14.45)		15.42(10.15,22.06)	9.97(6.56,14.27)	-0.01(-0.01,0.00)
Chad	214.37(137.55,307.49)	10.21(6.55,14.65)		641.08(406.09,921.38)	10.19(6.45,14.64)	-0.01(-0.01,-0.01)
Mauritania	79.11(51.03,113.69)	10.29(6.64,14.79)		175.12(112.64,251.59)	10.26(6.60,14.74)	-0.01(-0.01,-0.01)
San Marino	1.11(0.74,1.54)	11.77(7.92,16.39)		1.06(0.71,1.46)	11.78(7.97,16.32)	-0.01(-0.01,-0.00)
Guyana	33.62(21.78,48.88)	9.88(6.40,14.36)		30.92(20.15,45.03)	9.95(6.48,14.49)	-0.01(-0.03,0.00)
Malawi	383.98(245.23,554.60)	10.28(6.56,14.84)		835.50(531.74,1199.19)	10.21(6.50,14.65)	-0.02(-0.02,-0.01)
Germany	3905.77(2666.71,5609.94)	13.15(8.98,18.88)		3367.09(2287.90,4804.52)	13.31(9.04,18.99)	-0.02(-0.05,0.01)
Mali	305.54(197.17,438.53)	10.23(6.60,14.69)		909.30(576.64,1308.48)	10.21(6.47,14.69)	-0.02(-0.02,-0.01)
Niue	0.10(0.07,0.14)	12.40(8.22,17.52)		0.07(0.05,0.10)	12.32(8.20,17.40)	-0.02(-0.03,-0.00)
Sweden	409.81(277.25,578.65)	13.96(9.45,19.71)		454.79(305.01,639.67)	14.03(9.41,19.73)	-0.02(-0.06,0.03)
Thailand	3173.29(2094.76,4531.60)	12.24(8.08,17.47)		2579.86(1708.55,3648.47)	12.17(8.06,17.21)	-0.02(-0.02,-0.01)
Solomon Islands	15.76(10.29,22.52)	12.29(8.02,17.56)		33.56(22.21,47.52)	12.27(8.12,17.37)	-0.02(-0.02,-0.01)
American Samoa	2.48(1.63,3.54)	12.28(8.08,17.49)		2.14(1.43,3.00)	12.27(8.16,17.19)	-0.02(-0.03,-0.01)
France	2611.77(1770.14,3624.24)	11.87(8.05,16.47)		2349.86(1594.78,3253.91)	11.83(8.03,16.38)	-0.02(-0.02,-0.02)
Niger	285.13(183.27,410.33)	10.24(6.58,14.74)		909.83(573.41,1310.29)	10.20(6.43,14.69)	-0.02(-0.03,-0.02)
Guinea	210.33(136.56,302.50)	10.24(6.65,14.72)		527.73(340.48,757.90)	10.21(6.59,14.67)	-0.02(-0.03,-0.01)
Bermuda	2.61(1.70,3.76)	10.14(6.60,14.63)		1.77(1.17,2.52)	10.11(6.67,14.41)	-0.02(-0.03,-0.02)
Central African Republic	107.32(69.15,154.95)	10.31(6.64,14.88)		223.79(143.83,321.01)	10.25(6.59,14.70)	-0.02(-0.03,-0.02)
Sri Lanka	905.86(599.71,1288.90)	12.25(8.11,17.43)		980.86(651.94,1381.16)	12.16(8.08,17.13)	-0.02(-0.03,-0.02)
Nigeria	3915.95(2545.46,5567.21)	11.47(7.46,16.31)		10206.71(6606.34,14598.18)	11.35(7.35,16.23)	-0.03(-0.04,-0.02)
Gabon	39.91(25.83,57.53)	10.38(6.71,14.96)		77.16(50.11,111.13)	10.29(6.68,14.83)	-0.03(-0.03,-0.03)
Denmark	218.30(146.77,302.20)	11.44(7.69,15.84)		208.82(140.64,290.45)	11.45(7.71,15.93)	-0.03(-0.07,0.01)
Nepal	753.14(487.77,1084.50)	10.31(6.68,14.85)		1376.77(893.71,1981.62)	10.27(6.67,14.78)	-0.03(-0.04,-0.02)
Angola	405.52(262.31,584.01)	10.36(6.70,14.93)		1247.73(803.29,1792.48)	10.26(6.60,14.73)	-0.03(-0.04,-0.03)
Luxembourg	19.96(13.48,28.48)	13.52(9.14,19.30)		29.90(20.23,42.28)	13.55(9.17,19.17)	-0.03(-0.08,0.01)
Tonga	4.53(2.95,6.45)	12.27(8.00,17.47)		4.74(3.12,6.71)	12.18(8.01,17.26)	-0.04(-0.05,-0.03)
Serbia	482.40(324.63,679.94)	13.43(9.04,18.93)		403.72(274.48,570.53)	13.62(9.26,19.25)	-0.04(-0.12,0.04)
Singapore	218.62(148.65,304.50)	14.49(9.85,20.18)		274.06(185.46,389.74)	14.25(9.64,20.26)	-0.04(-0.07,-0.01)
Timor-Leste	39.34(25.91,56.37)	12.36(8.14,17.71)		69.89(45.36,100.27)	12.23(7.94,17.55)	-0.04(-0.04,-0.04)
Guam	8.00(5.31,11.46)	12.61(8.38,18.06)		6.88(4.58,9.80)	12.42(8.26,17.68)	-0.04(-0.07,-0.02)
Samoa	8.36(5.47,11.97)	12.48(8.17,17.87)		9.91(6.55,14.06)	12.33(8.15,17.49)	-0.04(-0.05,-0.04)
Slovakia	307.63(213.41,433.87)	15.03(10.43,21.19)		260.86(177.92,371.69)	15.24(10.40,21.72)	-0.05(-0.08,-0.01)
Slovenia	97.77(66.49,140.48)	12.76(8.68,18.33)		73.61(50.01,106.29)	12.93(8.78,18.67)	-0.05(-0.12,0.02)
Netherlands	722.26(486.48,1006.72)	11.98(8.07,16.70)		630.36(425.64,877.27)	11.94(8.06,16.61)	-0.05(-0.07,-0.04)
South Sudan	239.08(152.21,345.82)	10.36(6.59,14.98)		365.13(231.50,522.46)	10.15(6.43,14.52)	-0.05(-0.07,-0.04)
Kuwait	80.75(53.29,114.67)	9.55(6.31,13.57)		199.82(129.68,286.66)	9.41(6.11,13.50)	-0.06(-0.09,-0.03)
Andorra	3.09(2.07,4.34)	12.35(8.29,17.36)		3.09(2.07,4.29)	12.13(8.13,16.82)	-0.06(-0.08,-0.05)
Syrian Arab Republic	432.19(279.52,616.01)	9.01(5.83,12.84)		441.29(277.89,637.08)	8.68(5.46,12.53)	-0.08(-0.13,-0.02)
Switzerland	262.69(176.42,386.58)	9.97(6.70,14.67)		277.32(184.83,406.22)	9.99(6.66,14.63)	-0.08(-0.22,0.05)
Chile	665.85(451.18,940.78)	11.63(7.88,16.43)		823.14(619.91,1085.06)	11.63(8.76,15.34)	-0.09(-0.15,-0.03)
Monaco	1.10(0.73,1.53)	12.00(8.01,16.72)		1.11(0.75,1.54)	11.89(8.08,16.48)	-0.09(-0.12,-0.07)
Cook Islands	0.95(0.63,1.35)	12.35(8.15,17.50)		0.71(0.47,1.00)	12.03(7.99,17.02)	-0.09(-0.10,-0.08)
Romania	987.31(655.28,1375.95)	11.37(7.54,15.84)		620.74(416.82,863.92)	11.52(7.73,16.03)	-0.10(-0.21,0.01)
Lithuania	178.78(120.40,252.17)	12.83(8.64,18.10)		104.65(71.12,149.19)	13.00(8.83,18.53)	-0.10(-0.26,0.06)
Greenland	3.81(2.55,5.34)	14.38(9.64,20.19)		2.85(1.91,3.98)	13.97(9.38,19.51)	-0.12(-0.15,-0.10)
Philippines	3520.27(2322.33,4975.11)	13.58(8.96,19.19)		6155.97(4052.60,8688.45)	13.03(8.58,18.39)	-0.20(-0.24,-0.16)
United Kingdom	2710.13(1798.19,3885.37)	12.97(8.60,18.59)		2646.19(1786.51,3708.89)	12.17(8.21,17.05)	-0.23(-0.35,-0.12)
Japan	7254.46(4870.06,10116.94)	16.19(10.87,22.58)		4969.50(3554.07,6848.95)	15.33(10.97,21.13)	-0.32(-0.40,-0.24)
China	71955.22(45789.63,101609.33)	13.13(8.35,18.54)		55766.17(38545.73,78389.37)	12.09(8.35,16.99)	-0.35(-0.40,-0.31)
Austria	454.73(347.39,594.07)	15.15(11.57,19.79)		406.41(279.01,577.48)	14.40(9.89,20.46)	-0.38(-0.46,-0.30)
Taiwan (Province of China)	1013.97(676.79,1437.11)	10.99(7.34,15.58)		739.28(626.60,901.18)	9.80(8.31,11.94)	-0.42(-0.53,-0.32)
