# Supplementary material for: Global, regional and national burden of myocarditis in adolescents and young adults, 1990–2021: systematic analysis of the global burden of disease study 2021
Source: Front Cardiovasc Med. 2026 Mar 26;13:1623833. doi: 10.3389/fcvm.2026.1623833 (PMC13061660; doi:10.3389/fcvm.2026.1623833)
Supplement: Supplementary file 13 [file Table4.xls]

## Sheet: Sheet1
Table S4 Mortality of Myocarditis in adolescents and young people between 1990 and 2021 at the national level
	Rate per 10000(95% UI)
	1990			2021
Location	Cases of Mortality	Rate of Mortality		Cases of Mortality	Rate of Mortality	EAPCa
Kazakhstan	4.02(2.58,6.14)	0.06(0.04,0.09)		62.11(40.88,90.86)	0.89(0.59,1.30)	10.78(8.68,12.92)
Mauritius	0.02(0.02,0.02)	0.00(0.00,0.00)		0.22(0.18,0.25)	0.05(0.04,0.06)	8.27(6.07,10.51)
Taiwan (Province of China)	5.67(4.99,6.42)	0.06(0.05,0.07)		15.30(13.20,17.92)	0.20(0.17,0.24)	6.75(5.50,8.01)
Mexico	2.64(2.39,2.88)	0.01(0.01,0.01)		17.22(14.93,20.62)	0.03(0.03,0.04)	6.31(5.80,6.82)
Austria	0.69(0.59,0.82)	0.02(0.02,0.03)		2.49(1.96,3.04)	0.09(0.07,0.11)	4.62(2.52,6.75)
Greece	0.37(0.30,0.45)	0.01(0.01,0.01)		1.00(0.77,1.31)	0.04(0.03,0.05)	4.61(2.12,7.16)
France	1.63(1.40,1.88)	0.01(0.01,0.01)		4.26(3.66,5.02)	0.02(0.02,0.03)	3.85(1.55,6.19)
Ireland	0.59(0.52,0.71)	0.04(0.04,0.05)		1.56(1.31,1.84)	0.10(0.08,0.12)	3.02(0.79,5.30)
United States Virgin Islands	0.16(0.10,0.26)	0.40(0.26,0.65)		0.16(0.09,0.28)	0.71(0.38,1.20)	2.90(2.61,3.19)
Iceland	0.03(0.02,0.03)	0.02(0.02,0.03)		0.07(0.06,0.09)	0.06(0.05,0.07)	2.64(1.01,4.29)
Russian Federation	56.58(51.02,61.09)	0.10(0.09,0.11)		125.96(108.69,142.05)	0.27(0.23,0.31)	2.61(1.91,3.32)
Spain	2.57(2.24,2.93)	0.02(0.02,0.02)		5.01(4.20,6.00)	0.04(0.03,0.05)	2.52(0.31,4.78)
Zimbabwe	2.89(1.50,6.73)	0.07(0.04,0.17)		8.50(3.98,17.61)	0.13(0.06,0.28)	2.51(2.02,3.00)
Zambia	1.80(0.68,3.56)	0.06(0.02,0.12)		8.10(1.53,24.95)	0.10(0.02,0.31)	2.31(1.63,2.99)
Guyana	1.77(1.27,2.22)	0.52(0.37,0.65)		2.78(2.03,3.67)	0.90(0.65,1.18)	2.29(2.04,2.53)
Kyrgyzstan	2.10(1.47,2.90)	0.12(0.08,0.16)		5.47(3.98,7.22)	0.20(0.15,0.27)	2.26(1.34,3.19)
Dominican Republic	0.89(0.48,1.96)	0.03(0.02,0.06)		2.26(1.11,3.74)	0.05(0.02,0.08)	2.25(1.96,2.54)
Portugal	0.55(0.48,0.63)	0.01(0.01,0.02)		0.86(0.74,1.01)	0.03(0.02,0.03)	2.13(0.13,4.17)
Canada	8.79(7.71,10.12)	0.08(0.07,0.09)		17.16(14.95,19.48)	0.14(0.13,0.16)	2.09(1.08,3.11)
Saint Vincent and the Grenadines	0.03(0.03,0.04)	0.07(0.06,0.08)		0.07(0.06,0.09)	0.18(0.15,0.21)	1.91(0.63,3.20)
Malta	0.17(0.14,0.19)	0.12(0.10,0.14)		0.24(0.20,0.27)	0.18(0.15,0.20)	1.82(0.27,3.39)
Belgium	0.82(0.70,0.96)	0.02(0.02,0.03)		1.26(1.03,1.54)	0.04(0.03,0.04)	1.77(-0.42,4.02)
Turkmenistan	5.67(4.05,8.06)	0.37(0.26,0.53)		12.50(9.02,16.77)	0.60(0.43,0.81)	1.76(0.59,2.94)
Puerto Rico	0.28(0.22,0.35)	0.02(0.02,0.02)		0.40(0.32,0.50)	0.04(0.03,0.05)	1.73(0.20,3.28)
Ukraine	19.85(13.08,27.71)	0.10(0.07,0.15)		25.47(17.46,36.18)	0.18(0.13,0.26)	1.59(1.19,1.98)
Colombia	5.09(4.37,5.94)	0.04(0.03,0.04)		12.28(10.30,14.82)	0.06(0.05,0.07)	1.47(0.99,1.96)
Germany	20.33(15.17,26.44)	0.07(0.05,0.09)		22.71(18.86,27.26)	0.09(0.07,0.11)	1.34(0.08,2.61)
Panama	0.26(0.19,0.33)	0.03(0.02,0.03)		0.61(0.48,0.77)	0.04(0.03,0.05)	1.32(0.85,1.80)
Bulgaria	5.54(4.30,6.90)	0.19(0.14,0.23)		7.14(4.98,9.82)	0.38(0.26,0.52)	1.27(0.77,1.78)
Saint Kitts and Nevis	0.01(0.00,0.01)	0.03(0.03,0.05)		0.01(0.01,0.03)	0.07(0.03,0.12)	1.22(0.60,1.84)
Trinidad and Tobago	1.20(1.00,1.47)	0.24(0.20,0.29)		1.64(1.16,2.21)	0.33(0.23,0.44)	1.13(0.95,1.31)
Northern Mariana Islands	0.02(0.01,0.04)	0.10(0.06,0.16)		0.02(0.01,0.05)	0.15(0.07,0.27)	1.04(0.36,1.73)
Netherlands	1.28(1.12,1.49)	0.02(0.02,0.02)		1.64(1.35,1.93)	0.03(0.03,0.04)	0.77(-1.41,3.00)
Thailand	14.93(9.23,22.43)	0.06(0.04,0.09)		16.74(6.71,25.99)	0.08(0.03,0.12)	0.75(0.41,1.09)
Papua New Guinea	2.98(0.81,6.56)	0.18(0.05,0.40)		9.61(3.66,20.87)	0.22(0.09,0.49)	0.72(0.55,0.90)
Timor-Leste	0.25(0.09,0.56)	0.08(0.03,0.18)		0.54(0.23,1.25)	0.09(0.04,0.22)	0.72(0.05,1.38)
Syrian Arab Republic	2.92(0.38,11.10)	0.06(0.01,0.23)		3.80(0.41,18.40)	0.07(0.01,0.36)	0.70(-0.04,1.44)
Philippines	9.01(5.01,11.45)	0.03(0.02,0.04)		17.10(8.78,22.40)	0.04(0.02,0.05)	0.68(0.39,0.96)
Bhutan	0.23(0.08,0.48)	0.08(0.03,0.18)		0.42(0.18,0.95)	0.12(0.05,0.27)	0.64(0.28,1.00)
Fiji	0.59(0.41,0.87)	0.18(0.13,0.27)		0.69(0.43,1.06)	0.19(0.12,0.30)	0.63(0.37,0.88)
Czechia	2.22(1.85,2.65)	0.06(0.05,0.07)		2.41(1.57,3.50)	0.08(0.05,0.12)	0.62(0.32,0.93)
Pakistan	48.32(20.82,85.88)	0.12(0.05,0.21)		142.95(74.91,247.45)	0.14(0.08,0.25)	0.59(0.35,0.83)
Jamaica	0.60(0.29,0.96)	0.06(0.03,0.10)		0.83(0.59,1.17)	0.07(0.05,0.10)	0.58(0.08,1.08)
Bahamas	0.12(0.09,0.16)	0.10(0.08,0.13)		0.18(0.14,0.24)	0.12(0.09,0.15)	0.57(0.24,0.90)
Suriname	0.12(0.07,0.19)	0.07(0.04,0.11)		0.17(0.10,0.26)	0.08(0.05,0.12)	0.56(0.32,0.81)
American Samoa	0.01(0.00,0.01)	0.04(0.02,0.06)		0.01(0.00,0.01)	0.04(0.02,0.06)	0.51(0.26,0.76)
Haiti	6.37(2.26,11.46)	0.26(0.09,0.47)		15.16(5.63,28.75)	0.28(0.10,0.52)	0.50(0.32,0.68)
Israel	0.48(0.35,0.65)	0.03(0.02,0.03)		0.88(0.73,1.05)	0.03(0.02,0.03)	0.50(-1.70,2.75)
Venezuela (Bolivarian Republic of)	3.14(2.13,4.26)	0.04(0.03,0.05)		4.79(3.48,6.50)	0.05(0.04,0.07)	0.49(0.15,0.84)
Kiribati	0.16(0.09,0.25)	0.53(0.29,0.83)		0.31(0.17,0.49)	0.62(0.33,0.99)	0.46(0.38,0.53)
Romania	51.58(42.01,64.54)	0.59(0.48,0.74)		43.08(32.37,56.15)	0.80(0.60,1.04)	0.38(-0.04,0.80)
Barbados	0.12(0.10,0.15)	0.11(0.09,0.13)		0.12(0.09,0.16)	0.12(0.09,0.16)	0.36(0.12,0.61)
Guatemala	1.79(1.42,2.35)	0.06(0.05,0.08)		4.59(3.66,5.69)	0.07(0.05,0.08)	0.35(0.01,0.69)
Costa Rica	1.27(1.03,1.55)	0.10(0.08,0.12)		2.30(1.97,2.66)	0.12(0.10,0.14)	0.32(-0.15,0.80)
Brazil	30.17(27.43,33.05)	0.05(0.04,0.05)		51.31(46.82,55.56)	0.06(0.05,0.07)	0.28(-0.51,1.08)
Dominica	0.07(0.04,0.11)	0.22(0.14,0.37)		0.05(0.03,0.08)	0.20(0.13,0.31)	0.25(-0.13,0.64)
Nepal	8.51(3.26,15.79)	0.12(0.04,0.22)		16.00(7.90,30.12)	0.12(0.06,0.22)	0.23(0.11,0.36)
Democratic People's Republic of Korea	18.45(11.26,29.81)	0.22(0.13,0.36)		23.80(13.77,40.96)	0.24(0.14,0.41)	0.22(0.13,0.30)
Yemen	1.68(0.23,6.08)	0.04(0.01,0.13)		5.42(0.87,19.35)	0.04(0.01,0.14)	0.21(-0.22,0.64)
Indonesia	51.43(25.72,95.16)	0.07(0.03,0.12)		79.61(44.65,156.58)	0.07(0.04,0.14)	0.20(0.03,0.37)
Solomon Islands	0.11(0.03,0.22)	0.09(0.03,0.17)		0.25(0.12,0.46)	0.09(0.04,0.17)	0.17(0.07,0.26)
San Marino	0.01(0.00,0.01)	0.09(0.05,0.15)		0.01(0.00,0.01)	0.06(0.03,0.09)	0.06(-0.38,0.49)
Saint Lucia	0.16(0.14,0.20)	0.29(0.24,0.35)		0.19(0.15,0.23)	0.29(0.23,0.35)	0.03(-0.23,0.29)
Vanuatu	0.10(0.04,0.20)	0.17(0.07,0.34)		0.23(0.10,0.44)	0.19(0.08,0.35)	-0.02(-0.19,0.15)
Bangladesh	61.09(20.34,118.38)	0.14(0.05,0.28)		95.87(48.12,193.35)	0.14(0.07,0.28)	-0.10(-0.23,0.02)
Lao People's Democratic Republic	1.47(0.48,3.25)	0.10(0.03,0.21)		2.94(1.41,5.78)	0.09(0.04,0.18)	-0.11(-0.23,0.01)
Iran (Islamic Republic of)	7.45(4.41,10.16)	0.03(0.02,0.05)		9.71(4.21,13.57)	0.03(0.01,0.04)	-0.15(-0.53,0.23)
Cambodia	2.43(0.88,5.10)	0.06(0.02,0.13)		4.40(2.19,8.39)	0.06(0.03,0.12)	-0.15(-0.23,-0.07)
Marshall Islands	0.03(0.01,0.07)	0.20(0.08,0.39)		0.05(0.02,0.09)	0.20(0.08,0.37)	-0.19(-0.29,-0.08)
Mozambique	2.17(0.78,4.60)	0.05(0.02,0.10)		4.78(1.67,10.96)	0.04(0.01,0.09)	-0.19(-0.31,-0.07)
Afghanistan	3.31(0.22,12.14)	0.10(0.01,0.39)		9.59(0.94,34.28)	0.08(0.01,0.28)	-0.23(-0.50,0.05)
Tonga	0.03(0.01,0.06)	0.09(0.04,0.16)		0.03(0.01,0.05)	0.08(0.03,0.14)	-0.25(-0.30,-0.19)
Tajikistan	0.05(0.03,0.09)	0.00(0.00,0.00)		0.11(0.05,0.20)	0.00(0.00,0.00)	-0.25(-0.45,-0.05)
Central African Republic	1.64(0.74,2.81)	0.16(0.07,0.27)		3.30(1.22,8.22)	0.15(0.06,0.38)	-0.27(-0.53,-0.01)
China	1289.71(966.56,1888.26)	0.24(0.18,0.34)		1058.50(691.43,1389.86)	0.23(0.15,0.30)	-0.29(-0.60,0.02)
Lesotho	0.45(0.19,0.94)	0.08(0.03,0.17)		0.57(0.29,1.00)	0.07(0.04,0.12)	-0.29(-0.44,-0.15)
Greenland	0.02(0.01,0.04)	0.07(0.03,0.15)		0.01(0.01,0.02)	0.06(0.04,0.10)	-0.31(-1.00,0.38)
Albania	2.58(1.56,4.41)	0.18(0.11,0.31)		1.79(0.81,3.11)	0.19(0.09,0.33)	-0.31(-0.76,0.13)
Denmark	0.77(0.63,0.93)	0.04(0.03,0.05)		0.61(0.53,0.73)	0.03(0.03,0.04)	-0.33(-2.10,1.46)
Nauru	0.01(0.00,0.01)	0.19(0.07,0.36)		0.01(0.00,0.01)	0.18(0.08,0.31)	-0.33(-0.61,-0.06)
Latvia	0.32(0.25,0.42)	0.03(0.03,0.04)		0.24(0.16,0.34)	0.05(0.03,0.06)	-0.34(-0.85,0.17)
Norway	1.43(1.34,1.52)	0.09(0.08,0.10)		1.15(1.07,1.25)	0.06(0.06,0.07)	-0.36(-1.79,1.08)
Finland	3.17(2.48,3.91)	0.17(0.14,0.22)		2.25(1.81,2.72)	0.14(0.11,0.16)	-0.39(-1.52,0.75)
Antigua and Barbuda	0.06(0.05,0.07)	0.25(0.21,0.29)		0.06(0.05,0.07)	0.18(0.15,0.21)	-0.44(-0.93,0.05)
Grenada	0.07(0.06,0.09)	0.21(0.17,0.28)		0.08(0.07,0.10)	0.21(0.17,0.25)	-0.45(-0.89,0.00)
Slovakia	1.50(0.99,2.42)	0.07(0.05,0.12)		1.05(0.60,1.74)	0.06(0.03,0.10)	-0.47(-0.58,-0.36)
Libya	0.75(0.10,2.52)	0.04(0.01,0.15)		1.15(0.17,4.14)	0.04(0.01,0.14)	-0.47(-0.66,-0.29)
Tokelau	0.00(0.00,0.00)	0.22(0.09,0.42)		0.00(0.00,0.00)	0.30(0.13,0.52)	-0.50(-1.15,0.16)
Türkiye	3.32(1.31,7.38)	0.01(0.01,0.03)		3.40(1.69,5.36)	0.01(0.01,0.02)	-0.50(-0.84,-0.17)
South Sudan	1.29(0.52,2.49)	0.06(0.02,0.11)		1.98(0.68,4.70)	0.05(0.02,0.13)	-0.52(-1.24,0.19)
Nicaragua	0.39(0.25,0.67)	0.03(0.02,0.05)		0.58(0.34,0.82)	0.02(0.01,0.03)	-0.54(-0.82,-0.26)
India	376.30(153.13,622.29)	0.11(0.04,0.18)		512.36(306.35,766.72)	0.08(0.05,0.13)	-0.56(-0.77,-0.35)
Bermuda	0.02(0.01,0.02)	0.07(0.06,0.08)		0.01(0.01,0.01)	0.06(0.05,0.08)	-0.56(-1.13,0.02)
Viet Nam	19.06(9.57,39.69)	0.07(0.03,0.14)		21.54(10.68,41.83)	0.06(0.03,0.11)	-0.58(-0.61,-0.54)
Malawi	1.87(0.82,3.72)	0.05(0.02,0.10)		3.67(1.49,9.00)	0.04(0.02,0.11)	-0.60(-0.78,-0.42)
Honduras	0.67(0.31,1.28)	0.04(0.02,0.07)		1.38(0.54,2.68)	0.03(0.01,0.06)	-0.63(-0.72,-0.54)
Japan	42.60(40.80,44.48)	0.10(0.09,0.10)		31.93(29.96,34.33)	0.10(0.09,0.11)	-0.65(-1.40,0.10)
Samoa	0.12(0.04,0.22)	0.17(0.07,0.33)		0.10(0.05,0.18)	0.13(0.06,0.22)	-0.67(-0.81,-0.53)
Micronesia (Federated States of)	0.09(0.04,0.18)	0.23(0.09,0.46)		0.08(0.03,0.14)	0.19(0.08,0.34)	-0.69(-0.77,-0.60)
Niue	0.00(0.00,0.00)	0.16(0.07,0.30)		0.00(0.00,0.00)	0.21(0.10,0.35)	-0.69(-1.24,-0.14)
Seychelles	0.07(0.05,0.11)	0.24(0.16,0.34)		0.06(0.04,0.09)	0.16(0.10,0.24)	-0.71(-1.04,-0.37)
Luxembourg	0.05(0.04,0.05)	0.03(0.03,0.04)		0.06(0.05,0.08)	0.03(0.02,0.03)	-0.76(-1.98,0.49)
Myanmar	19.49(8.55,42.08)	0.11(0.05,0.25)		22.42(11.93,43.92)	0.10(0.05,0.20)	-0.78(-0.99,-0.56)
Sudan	5.04(0.49,18.29)	0.07(0.01,0.24)		9.19(1.01,34.26)	0.05(0.01,0.19)	-0.82(-0.98,-0.66)
United States of America	253.61(237.61,270.65)	0.25(0.23,0.26)		203.00(180.75,227.21)	0.18(0.16,0.20)	-0.85(-1.31,-0.40)
Tuvalu	0.01(0.00,0.01)	0.20(0.08,0.39)		0.01(0.00,0.01)	0.15(0.08,0.26)	-0.88(-0.95,-0.82)
Algeria	5.13(0.64,17.54)	0.05(0.01,0.17)		6.50(1.01,23.37)	0.04(0.01,0.14)	-0.89(-0.94,-0.84)
Democratic Republic of the Congo	18.36(8.95,35.05)	0.13(0.06,0.24)		36.34(13.16,96.04)	0.10(0.04,0.27)	-0.91(-1.02,-0.79)
Kenya	3.49(1.60,6.61)	0.04(0.02,0.08)		6.73(2.32,16.43)	0.03(0.01,0.08)	-0.93(-0.98,-0.88)
Madagascar	6.39(2.80,12.13)	0.14(0.06,0.27)		13.55(4.69,35.38)	0.12(0.04,0.30)	-0.94(-1.10,-0.78)
Uruguay	0.92(0.69,1.19)	0.08(0.06,0.10)		0.78(0.65,0.92)	0.06(0.05,0.08)	-0.96(-1.27,-0.65)
El Salvador	0.62(0.36,0.98)	0.03(0.02,0.05)		0.53(0.28,0.80)	0.02(0.01,0.03)	-1.01(-1.38,-0.65)
Tunisia	1.57(0.23,5.78)	0.05(0.01,0.17)		1.49(0.24,5.32)	0.03(0.01,0.12)	-1.03(-1.07,-0.98)
Palau	0.01(0.00,0.01)	0.10(0.04,0.17)		0.00(0.00,0.01)	0.07(0.03,0.13)	-1.04(-1.10,-0.98)
Angola	5.41(2.48,9.83)	0.14(0.06,0.25)		12.06(5.35,27.24)	0.10(0.04,0.22)	-1.09(-1.24,-0.94)
Belize	0.09(0.04,0.14)	0.12(0.06,0.19)		0.13(0.10,0.17)	0.07(0.05,0.09)	-1.11(-1.78,-0.45)
Croatia	3.52(2.97,4.13)	0.19(0.16,0.23)		2.32(1.62,3.11)	0.19(0.13,0.25)	-1.12(-1.68,-0.57)
Guam	0.14(0.09,0.20)	0.22(0.14,0.32)		0.06(0.04,0.10)	0.11(0.06,0.18)	-1.13(-1.64,-0.61)
Morocco	6.31(0.65,22.59)	0.06(0.01,0.22)		5.93(0.76,21.40)	0.04(0.01,0.15)	-1.14(-1.34,-0.93)
Oman	0.90(0.50,1.55)	0.11(0.06,0.19)		1.19(0.68,1.89)	0.05(0.03,0.08)	-1.19(-1.72,-0.67)
Chile	2.27(1.96,2.64)	0.04(0.03,0.05)		1.63(1.34,1.89)	0.02(0.02,0.03)	-1.27(-1.97,-0.58)
Azerbaijan	11.13(6.04,19.45)	0.35(0.19,0.61)		13.64(6.48,26.90)	0.32(0.15,0.64)	-1.28(-1.63,-0.94)
Republic of Moldova	1.08(0.82,1.42)	0.06(0.05,0.08)		0.62(0.41,0.86)	0.05(0.03,0.07)	-1.31(-1.78,-0.83)
Congo	1.20(0.58,2.23)	0.13(0.06,0.23)		1.98(0.90,4.66)	0.09(0.04,0.21)	-1.33(-1.53,-1.14)
Palestine	0.22(0.12,0.39)	0.03(0.02,0.05)		0.43(0.20,0.65)	0.02(0.01,0.03)	-1.33(-1.57,-1.10)
New Zealand	4.33(3.92,4.77)	0.31(0.28,0.35)		3.94(3.55,4.39)	0.22(0.20,0.24)	-1.37(-2.25,-0.49)
Poland	25.10(23.12,27.33)	0.17(0.16,0.19)		13.96(11.49,16.70)	0.12(0.09,0.14)	-1.38(-1.74,-1.02)
Belarus	3.73(1.51,6.45)	0.09(0.04,0.16)		2.05(1.50,2.77)	0.07(0.05,0.09)	-1.39(-2.03,-0.74)
North Macedonia	0.90(0.53,1.68)	0.11(0.07,0.21)		0.86(0.36,1.97)	0.11(0.05,0.26)	-1.39(-1.86,-0.93)
Somalia	3.38(1.26,7.45)	0.12(0.04,0.26)		6.49(2.03,18.70)	0.08(0.02,0.23)	-1.41(-1.74,-1.07)
Eswatini	0.33(0.16,0.68)	0.11(0.05,0.22)		0.37(0.19,0.66)	0.07(0.04,0.13)	-1.42(-1.61,-1.22)
Sao Tome and Principe	0.04(0.01,0.08)	0.09(0.03,0.18)		0.06(0.02,0.17)	0.07(0.02,0.19)	-1.46(-1.88,-1.04)
Brunei Darussalam	0.76(0.45,1.20)	0.62(0.37,0.97)		0.78(0.51,1.12)	0.38(0.25,0.55)	-1.50(-1.76,-1.25)
Djibouti	0.10(0.04,0.20)	0.06(0.02,0.12)		0.23(0.07,0.56)	0.04(0.01,0.10)	-1.50(-1.80,-1.20)
Bosnia and Herzegovina	5.29(2.60,9.31)	0.28(0.14,0.49)		2.29(0.85,4.36)	0.23(0.08,0.43)	-1.50(-1.83,-1.18)
United Kingdom	53.71(50.68,56.19)	0.26(0.24,0.27)		39.43(35.04,43.29)	0.18(0.16,0.20)	-1.65(-2.08,-1.21)
Maldives	0.07(0.03,0.13)	0.08(0.04,0.16)		0.13(0.07,0.27)	0.05(0.03,0.10)	-1.69(-1.92,-1.46)
Andorra	0.04(0.03,0.06)	0.16(0.10,0.26)		0.02(0.01,0.03)	0.09(0.05,0.13)	-1.69(-1.90,-1.48)
Lithuania	0.43(0.27,0.64)	0.03(0.02,0.05)		0.16(0.11,0.22)	0.02(0.01,0.03)	-1.70(-2.42,-0.99)
Paraguay	0.51(0.30,0.83)	0.03(0.02,0.05)		0.58(0.37,0.90)	0.02(0.01,0.03)	-1.75(-1.84,-1.66)
Georgia	6.05(4.35,7.82)	0.28(0.20,0.37)		2.53(1.74,3.57)	0.22(0.15,0.31)	-1.77(-3.13,-0.40)
Cuba	2.63(2.13,3.13)	0.05(0.04,0.06)		1.38(1.12,1.66)	0.04(0.03,0.05)	-1.80(-2.26,-1.34)
Montenegro	0.67(0.37,1.17)	0.27(0.15,0.46)		0.35(0.21,0.61)	0.17(0.10,0.30)	-1.81(-2.20,-1.41)
Kuwait	0.33(0.27,0.42)	0.04(0.03,0.05)		0.63(0.48,0.84)	0.03(0.02,0.04)	-1.83(-2.65,-1.00)
Namibia	0.56(0.26,1.12)	0.10(0.05,0.20)		0.68(0.27,1.49)	0.07(0.03,0.14)	-1.85(-2.02,-1.68)
Eritrea	1.29(0.55,2.61)	0.10(0.04,0.20)		1.63(0.59,3.73)	0.06(0.02,0.13)	-1.89(-2.11,-1.67)
Bolivia (Plurinational State of)	1.12(0.53,1.99)	0.05(0.02,0.08)		1.28(0.54,2.54)	0.03(0.01,0.05)	-1.89(-1.96,-1.83)
United Republic of Tanzania	6.39(2.71,12.54)	0.07(0.03,0.13)		9.41(3.14,26.19)	0.04(0.01,0.11)	-1.89(-2.04,-1.75)
Switzerland	0.69(0.56,0.86)	0.03(0.02,0.03)		0.44(0.34,0.56)	0.02(0.01,0.02)	-1.91(-3.45,-0.35)
Malaysia	5.87(3.63,9.00)	0.08(0.05,0.12)		6.93(4.50,10.30)	0.05(0.03,0.07)	-1.94(-2.20,-1.68)
Sweden	11.34(10.14,12.71)	0.39(0.35,0.43)		6.44(5.28,7.70)	0.20(0.16,0.24)	-2.02(-2.69,-1.34)
Chad	2.49(1.07,5.19)	0.12(0.05,0.25)		4.31(1.69,10.20)	0.07(0.03,0.16)	-2.03(-2.25,-1.82)
Senegal	3.70(1.78,7.20)	0.13(0.06,0.26)		4.62(1.88,11.42)	0.07(0.03,0.18)	-2.07(-2.27,-1.87)
Uganda	3.67(1.57,7.04)	0.06(0.02,0.11)		6.42(2.31,14.00)	0.04(0.01,0.08)	-2.08(-2.35,-1.80)
Guinea-Bissau	0.63(0.28,1.11)	0.17(0.08,0.30)		0.81(0.33,1.77)	0.10(0.04,0.21)	-2.12(-2.27,-1.97)
Slovenia	0.23(0.17,0.32)	0.03(0.02,0.04)		0.13(0.07,0.21)	0.02(0.01,0.04)	-2.13(-2.95,-1.30)
Gambia	0.45(0.19,0.82)	0.12(0.05,0.22)		0.79(0.34,1.83)	0.08(0.03,0.18)	-2.13(-2.57,-1.69)
Guinea	2.43(1.04,4.83)	0.12(0.05,0.23)		3.45(1.38,7.97)	0.07(0.03,0.15)	-2.14(-2.30,-1.98)
Qatar	0.10(0.05,0.20)	0.04(0.02,0.08)		0.39(0.19,0.83)	0.02(0.01,0.05)	-2.14(-2.52,-1.75)
Cook Islands	0.00(0.00,0.00)	0.00(0.00,0.01)		0.00(0.00,0.00)	0.00(0.00,0.00)	-2.17(-2.33,-2.01)
Serbia	4.27(2.42,6.68)	0.12(0.07,0.19)		1.81(0.91,2.94)	0.06(0.03,0.10)	-2.21(-2.39,-2.03)
Saudi Arabia	8.20(4.49,13.99)	0.12(0.07,0.21)		12.73(7.14,20.85)	0.07(0.04,0.11)	-2.21(-2.42,-2.00)
Hungary	3.62(2.32,5.19)	0.10(0.06,0.14)		1.67(1.17,2.35)	0.06(0.04,0.09)	-2.22(-2.67,-1.77)
Monaco	0.01(0.00,0.01)	0.09(0.05,0.14)		0.00(0.00,0.01)	0.05(0.02,0.08)	-2.31(-2.35,-2.26)
Togo	1.68(0.78,3.03)	0.12(0.06,0.22)		2.25(0.98,4.94)	0.07(0.03,0.15)	-2.31(-2.51,-2.10)
Botswana	0.70(0.31,1.51)	0.14(0.06,0.29)		0.76(0.27,2.16)	0.07(0.03,0.20)	-2.31(-2.56,-2.07)
Uzbekistan	10.63(7.45,14.61)	0.12(0.09,0.17)		9.32(6.73,12.63)	0.07(0.05,0.09)	-2.35(-2.84,-1.86)
Côte d'Ivoire	5.64(2.54,9.90)	0.12(0.05,0.21)		7.20(3.39,16.27)	0.06(0.03,0.15)	-2.35(-2.68,-2.02)
Gabon	0.44(0.22,0.81)	0.12(0.06,0.21)		0.46(0.24,0.91)	0.06(0.03,0.12)	-2.39(-2.56,-2.22)
Burundi	2.04(0.85,4.11)	0.10(0.04,0.20)		2.89(1.00,7.28)	0.05(0.02,0.14)	-2.42(-2.78,-2.07)
Egypt	0.61(0.05,2.33)	0.00(0.00,0.01)		0.56(0.07,2.08)	0.00(0.00,0.00)	-2.43(-2.50,-2.36)
Cabo Verde	0.08(0.04,0.15)	0.06(0.03,0.12)		0.07(0.02,0.18)	0.03(0.01,0.07)	-2.44(-2.55,-2.34)
Mali	4.13(1.88,7.42)	0.14(0.06,0.25)		6.50(2.64,15.16)	0.07(0.03,0.17)	-2.45(-2.67,-2.22)
Iraq	17.92(10.65,28.65)	0.25(0.15,0.40)		20.19(12.87,31.10)	0.12(0.07,0.18)	-2.46(-2.71,-2.22)
Cameroon	4.70(2.08,8.58)	0.12(0.05,0.23)		8.12(3.48,17.09)	0.06(0.03,0.13)	-2.49(-2.70,-2.28)
Ethiopia	13.05(5.21,26.87)	0.07(0.03,0.15)		17.30(6.37,43.53)	0.04(0.01,0.09)	-2.54(-2.72,-2.36)
Comoros	0.13(0.04,0.25)	0.07(0.02,0.14)		0.14(0.04,0.32)	0.04(0.01,0.10)	-2.55(-3.35,-1.74)
Burkina Faso	3.67(1.78,6.91)	0.12(0.06,0.22)		4.96(2.29,10.38)	0.06(0.03,0.12)	-2.56(-2.93,-2.19)
Lebanon	1.00(0.51,1.71)	0.09(0.04,0.15)		0.89(0.57,1.25)	0.04(0.02,0.05)	-2.57(-2.80,-2.33)
Benin	1.62(0.74,3.01)	0.09(0.04,0.18)		2.59(1.10,6.15)	0.05(0.02,0.12)	-2.61(-2.93,-2.29)
Sierra Leone	1.98(0.73,4.14)	0.12(0.05,0.26)		2.45(1.03,5.90)	0.07(0.03,0.16)	-2.65(-3.05,-2.25)
Niger	3.22(1.36,6.00)	0.12(0.05,0.22)		5.23(2.07,11.93)	0.06(0.02,0.13)	-2.66(-2.94,-2.38)
Bahrain	0.04(0.02,0.07)	0.02(0.01,0.03)		0.07(0.04,0.12)	0.01(0.01,0.02)	-2.67(-2.99,-2.35)
Argentina	11.90(8.45,16.03)	0.10(0.07,0.13)		7.37(6.22,8.57)	0.04(0.04,0.05)	-2.73(-3.06,-2.40)
Republic of Korea	36.44(23.49,53.90)	0.17(0.11,0.26)		11.68(7.97,16.57)	0.07(0.05,0.10)	-2.93(-3.20,-2.66)
Armenia	0.52(0.35,0.73)	0.04(0.02,0.05)		0.20(0.13,0.31)	0.02(0.01,0.03)	-2.94(-4.01,-1.86)
Ghana	11.29(5.50,19.92)	0.20(0.10,0.35)		13.46(5.78,27.85)	0.09(0.04,0.19)	-2.97(-3.32,-2.61)
South Africa	17.82(8.94,23.66)	0.11(0.06,0.15)		12.81(9.12,21.35)	0.05(0.04,0.09)	-3.06(-3.55,-2.55)
Mauritania	0.85(0.38,1.57)	0.11(0.05,0.20)		0.83(0.31,2.11)	0.05(0.02,0.12)	-3.06(-3.23,-2.89)
Jordan	0.31(0.18,0.50)	0.02(0.01,0.03)		0.49(0.31,0.76)	0.01(0.01,0.01)	-3.12(-3.40,-2.84)
Mongolia	5.13(2.35,9.39)	0.58(0.27,1.06)		3.38(2.06,5.34)	0.27(0.16,0.42)	-3.16(-3.64,-2.68)
Liberia	1.70(0.54,4.70)	0.18(0.06,0.51)		1.53(0.65,3.65)	0.07(0.03,0.16)	-3.17(-3.59,-2.75)
Equatorial Guinea	0.23(0.11,0.43)	0.15(0.07,0.28)		0.42(0.19,1.02)	0.06(0.03,0.15)	-3.66(-3.98,-3.33)
Rwanda	3.08(1.19,6.20)	0.11(0.04,0.23)		2.70(0.86,6.62)	0.05(0.02,0.12)	-3.77(-4.34,-3.19)
Cyprus	0.33(0.19,0.52)	0.11(0.06,0.17)		0.21(0.11,0.41)	0.04(0.02,0.08)	-3.93(-4.45,-3.41)
Nigeria	40.69(18.31,72.41)	0.12(0.05,0.21)		39.95(17.32,102.66)	0.04(0.02,0.11)	-3.95(-4.36,-3.53)
Australia	20.98(17.17,25.13)	0.31(0.25,0.37)		8.92(7.71,10.28)	0.10(0.09,0.12)	-4.01(-4.77,-3.25)
Singapore	23.08(20.65,25.35)	1.53(1.37,1.68)		9.92(8.63,11.20)	0.52(0.45,0.58)	-4.25(-4.96,-3.54)
Peru	3.46(1.83,5.46)	0.04(0.02,0.06)		1.60(0.94,2.71)	0.01(0.01,0.02)	-4.40(-4.58,-4.22)
Sri Lanka	42.48(24.48,60.95)	0.57(0.33,0.82)		16.93(10.79,25.02)	0.21(0.13,0.31)	-4.57(-5.20,-3.92)
Estonia	0.29(0.18,0.44)	0.05(0.03,0.08)		0.06(0.04,0.08)	0.01(0.01,0.02)	-4.80(-5.42,-4.18)
United Arab Emirates	1.26(0.53,2.68)	0.13(0.06,0.28)		1.43(0.77,2.22)	0.04(0.02,0.06)	-4.97(-5.74,-4.20)
Ecuador	2.75(1.88,3.73)	0.07(0.05,0.09)		1.17(0.75,1.71)	0.02(0.01,0.02)	-6.04(-6.76,-5.31)
Italy	38.80(35.51,42.05)	0.18(0.17,0.20)		4.36(2.91,5.92)	0.03(0.02,0.04)	-7.79(-9.06,-6.50)
