# Supplementary material for: Global, regional and national burden of myocarditis in adolescents and young adults, 1990–2021: systematic analysis of the global burden of disease study 2021
Source: Front Cardiovasc Med. 2026 Mar 26;13:1623833. doi: 10.3389/fcvm.2026.1623833 (PMC13061660; doi:10.3389/fcvm.2026.1623833)
Supplement: Supplementary file 14 [file Table5.xls]

## Sheet: Sheet1
Table S5 DALYs of Myocarditis in adolescents and young people between 1990 and 2021 at the national level
	Rate per 10000(95% UI)
	1990			2021
Location	Cases of DALYs	Rate of DALYs		Cases of DALYs	Rate of DALYs	EAPCa
Kazakhstan	255.39(170.79,377.80)	3.76(2.52,5.56)		3604.30(2377.86,5301.09)	51.72(34.12,76.06)	10.47(8.40,12.58)
Mauritius	2.02(1.58,2.55)	0.41(0.32,0.51)		14.12(11.89,16.65)	3.10(2.61,3.66)	6.74(5.04,8.46)
Taiwan (Province of China)	377.61(335.76,426.34)	4.09(3.64,4.62)		952.18(826.33,1107.27)	12.62(10.95,14.68)	6.39(5.20,7.60)
Mexico	225.53(194.77,261.27)	0.63(0.55,0.73)		1172.57(1018.70,1383.92)	2.28(1.98,2.69)	5.38(4.96,5.80)
Austria	49.53(43.15,57.97)	1.65(1.44,1.93)		163.31(131.69,199.22)	5.79(4.67,7.06)	4.38(2.38,6.43)
Greece	28.96(23.70,35.09)	0.77(0.63,0.93)		66.90(53.22,85.79)	2.40(1.91,3.08)	4.11(1.78,6.49)
France	135.99(113.95,160.66)	0.62(0.52,0.73)		317.80(272.45,368.60)	1.60(1.37,1.86)	3.55(1.48,5.66)
United States Virgin Islands	9.76(6.32,15.86)	24.64(15.94,40.03)		10.03(5.40,16.91)	43.38(23.34,73.12)	2.95(2.65,3.24)
Ireland	39.97(35.15,47.30)	2.91(2.56,3.45)		104.16(88.12,120.67)	6.66(5.63,7.71)	2.89(0.71,5.11)
Iceland	1.82(1.53,2.13)	1.76(1.47,2.05)		4.77(4.02,5.60)	3.99(3.36,4.68)	2.42(0.82,4.04)
Zimbabwe	191.29(102.41,429.77)	4.82(2.58,10.84)		547.85(264.95,1111.89)	8.64(4.18,17.54)	2.39(1.91,2.86)
Russian Federation	3643.19(3306.04,3933.16)	6.26(5.68,6.76)		7364.15(6346.20,8306.10)	15.85(13.66,17.87)	2.32(1.61,3.04)
Spain	185.31(161.10,213.47)	1.25(1.09,1.44)		341.18(291.23,401.17)	2.75(2.35,3.23)	2.32(0.24,4.44)
Kyrgyzstan	133.72(95.45,182.06)	7.41(5.29,10.09)		343.50(254.46,447.20)	12.62(9.35,16.43)	2.28(1.35,3.21)
Guyana	111.23(79.66,139.24)	32.68(23.40,40.91)		170.22(123.54,223.42)	54.78(39.76,71.90)	2.24(2.00,2.49)
Dominican Republic	60.18(34.40,128.79)	1.96(1.12,4.19)		147.78(76.23,241.83)	3.25(1.68,5.32)	2.13(1.85,2.41)
Zambia	117.88(49.31,225.69)	3.89(1.63,7.44)		507.17(111.63,1526.10)	6.27(1.38,18.86)	2.11(1.47,2.76)
Canada	603.31(531.57,694.58)	5.43(4.78,6.25)		1139.99(1006.43,1288.16)	9.61(8.48,10.86)	2.06(1.07,3.06)
Portugal	40.82(35.30,47.01)	1.08(0.93,1.24)		58.96(51.15,68.08)	2.00(1.73,2.31)	1.89(0.03,3.79)
Saint Vincent and the Grenadines	2.01(1.74,2.34)	4.38(3.79,5.09)		4.58(3.85,5.43)	11.09(9.33,13.13)	1.83(0.61,3.06)
Belgium	56.98(48.58,66.02)	1.53(1.31,1.77)		87.69(73.04,105.08)	2.50(2.09,3.00)	1.80(-0.30,3.94)
Turkmenistan	352.47(252.79,500.36)	22.96(16.47,32.60)		774.16(564.88,1035.45)	37.22(27.16,49.78)	1.76(0.60,2.94)
Malta	10.81(9.20,12.47)	7.84(6.67,9.04)		15.28(13.38,17.53)	11.42(10.00,13.10)	1.72(0.17,3.30)
Puerto Rico	19.29(15.50,23.71)	1.36(1.10,1.68)		26.22(21.10,32.06)	2.54(2.04,3.10)	1.58(0.12,3.05)
Ukraine	1234.69(845.39,1705.41)	6.50(4.45,8.98)		1509.38(1044.11,2117.45)	10.95(7.57,15.36)	1.46(1.09,1.82)
Colombia	345.16(299.30,398.15)	2.46(2.13,2.83)		812.87(684.59,976.94)	4.05(3.41,4.86)	1.43(0.97,1.89)
Germany	1304.73(1001.53,1677.52)	4.39(3.37,5.65)		1467.44(1228.16,1742.10)	5.80(4.85,6.89)	1.42(0.16,2.70)
Saint Kitts and Nevis	0.37(0.31,0.50)	2.14(1.81,2.91)		0.96(0.52,1.66)	4.21(2.31,7.29)	1.28(0.72,1.85)
Panama	17.77(13.19,22.17)	1.76(1.30,2.19)		41.28(32.92,50.75)	2.50(1.99,3.07)	1.22(0.78,1.67)
Bulgaria	343.62(271.74,421.12)	11.54(9.13,14.15)		432.76(303.97,589.77)	22.78(16.00,31.05)	1.18(0.66,1.70)
Trinidad and Tobago	75.39(62.85,91.51)	15.04(12.54,18.25)		99.82(72.16,132.78)	20.05(14.50,26.67)	1.06(0.86,1.25)
Northern Mariana Islands	1.51(0.91,2.35)	6.43(3.90,10.02)		1.48(0.80,2.57)	9.00(4.84,15.56)	0.91(0.28,1.54)
Netherlands	90.34(78.17,104.63)	1.50(1.30,1.74)		117.07(100.11,135.82)	2.22(1.90,2.57)	0.87(-1.19,2.96)
Timor-Leste	16.16(6.13,35.49)	5.08(1.92,11.15)		35.93(15.64,80.07)	6.29(2.74,14.01)	0.80(0.14,1.46)
Papua New Guinea	196.80(55.91,434.42)	11.89(3.38,26.25)		636.73(247.51,1338.92)	14.88(5.78,31.29)	0.74(0.58,0.91)
Philippines	619.90(365.40,785.17)	2.39(1.41,3.03)		1169.01(640.50,1503.41)	2.47(1.36,3.18)	0.64(0.37,0.92)
Thailand	986.83(632.28,1455.26)	3.81(2.44,5.61)		1063.08(461.58,1634.50)	5.01(2.18,7.71)	0.63(0.30,0.96)
Syrian Arab Republic	192.83(29.37,723.18)	4.02(0.61,15.07)		245.19(34.04,1159.52)	4.82(0.67,22.80)	0.59(-0.09,1.28)
Bhutan	14.56(5.51,30.09)	5.40(2.04,11.17)		26.14(11.77,58.75)	7.54(3.39,16.95)	0.58(0.21,0.96)
Fiji	38.85(27.21,56.88)	12.05(8.44,17.64)		45.42(28.27,68.25)	12.73(7.93,19.13)	0.58(0.34,0.82)
Pakistan	3094.28(1364.67,5359.29)	7.58(3.34,13.13)		9053.98(4847.03,15302.54)	9.15(4.90,15.47)	0.57(0.33,0.81)
Israel	33.63(25.18,44.03)	1.76(1.32,2.30)		63.33(53.24,75.58)	1.91(1.60,2.27)	0.54(-1.54,2.68)
Bahamas	7.68(5.83,9.84)	6.50(4.94,8.34)		11.00(8.44,14.60)	7.11(5.45,9.44)	0.53(0.22,0.85)
American Samoa	0.51(0.27,0.89)	2.52(1.35,4.39)		0.45(0.24,0.74)	2.56(1.39,4.23)	0.52(0.29,0.75)
Suriname	7.64(4.75,11.99)	4.69(2.92,7.36)		10.95(6.51,16.29)	5.10(3.03,7.59)	0.51(0.26,0.76)
Jamaica	39.43(19.82,61.87)	4.01(2.02,6.30)		52.34(38.10,72.26)	4.39(3.19,6.06)	0.49(0.01,0.97)
Kiribati	10.35(5.63,15.99)	33.90(18.44,52.38)		19.63(10.78,31.14)	39.48(21.68,62.62)	0.48(0.40,0.57)
Haiti	400.00(144.60,714.46)	16.43(5.94,29.35)		941.90(363.44,1781.29)	17.16(6.62,32.45)	0.47(0.29,0.64)
Venezuela (Bolivarian Republic of)	212.99(147.48,286.98)	2.66(1.84,3.58)		315.37(235.15,423.59)	3.37(2.51,4.52)	0.44(0.12,0.75)
Czechia	144.42(121.15,170.62)	3.89(3.26,4.60)		150.78(102.71,212.09)	5.11(3.48,7.18)	0.42(0.13,0.71)
Guatemala	118.17(95.29,153.83)	4.00(3.23,5.21)		305.71(245.54,379.08)	4.49(3.61,5.57)	0.37(0.04,0.69)
Barbados	7.41(6.04,9.10)	6.79(5.53,8.34)		7.30(5.65,9.72)	7.39(5.72,9.84)	0.33(0.09,0.56)
Romania	3123.95(2539.65,3879.41)	35.96(29.23,44.66)		2575.51(1953.82,3319.01)	47.79(36.25,61.59)	0.31(-0.10,0.73)
Costa Rica	82.27(67.04,99.13)	6.40(5.22,7.72)		145.49(126.22,166.42)	7.64(6.63,8.74)	0.29(-0.14,0.73)
Brazil	1997.64(1812.82,2187.73)	3.18(2.89,3.49)		3299.77(3012.63,3579.44)	3.87(3.53,4.20)	0.25(-0.51,1.01)
Nepal	537.62(204.63,986.45)	7.36(2.80,13.50)		1012.69(507.90,1864.46)	7.55(3.79,13.91)	0.24(0.11,0.38)
Yemen	106.27(19.47,363.75)	2.31(0.42,7.91)		348.12(70.55,1192.40)	2.53(0.51,8.67)	0.23(-0.21,0.68)
Democratic People's Republic of Korea	1191.17(733.96,1887.74)	14.28(8.80,22.63)		1505.03(890.02,2551.29)	14.96(8.85,25.36)	0.18(0.11,0.25)
Indonesia	3383.66(1813.29,6053.98)	4.34(2.32,7.76)		5149.08(3051.12,9811.98)	4.52(2.68,8.62)	0.14(-0.02,0.31)
Dominica	4.14(2.67,6.81)	14.17(9.14,23.31)		3.28(2.09,4.98)	12.65(8.07,19.24)	0.14(-0.22,0.51)
San Marino	0.53(0.33,0.91)	5.61(3.52,9.72)		0.37(0.23,0.55)	4.14(2.52,6.10)	0.12(-0.25,0.50)
Solomon Islands	7.58(2.41,14.96)	5.91(1.88,11.66)		16.75(8.05,30.36)	6.12(2.94,11.10)	0.11(0.00,0.21)
Vanuatu	6.41(2.83,13.00)	10.95(4.82,22.19)		15.40(6.82,28.75)	12.35(5.48,23.07)	-0.00(-0.17,0.17)
Saint Lucia	10.24(8.50,12.27)	18.21(15.11,21.80)		11.65(9.36,14.18)	17.62(14.17,21.46)	-0.03(-0.28,0.22)
Greenland	1.09(0.51,2.41)	4.11(1.93,9.11)		0.85(0.51,1.28)	4.14(2.49,6.26)	-0.09(-0.72,0.54)
Lao People's Democratic Republic	95.96(33.58,207.36)	6.21(2.17,13.42)		190.89(95.07,366.03)	5.95(2.96,11.41)	-0.10(-0.23,0.03)
Tajikistan	6.84(4.35,9.98)	0.32(0.21,0.47)		13.68(8.39,20.88)	0.33(0.20,0.50)	-0.11(-0.21,-0.01)
Bangladesh	3814.74(1344.41,7265.37)	9.04(3.19,17.21)		5944.72(3027.06,11760.84)	8.64(4.40,17.09)	-0.11(-0.23,0.00)
Denmark	51.50(43.15,61.69)	2.70(2.26,3.23)		43.69(37.83,51.17)	2.40(2.07,2.81)	-0.15(-1.83,1.57)
Cambodia	159.60(61.81,321.43)	4.15(1.61,8.35)		287.41(150.92,525.96)	3.97(2.08,7.26)	-0.16(-0.25,-0.08)
Marshall Islands	2.25(0.96,4.38)	13.13(5.59,25.54)		3.06(1.32,5.65)	12.92(5.54,23.84)	-0.18(-0.30,-0.07)
Mozambique	139.51(55.29,284.06)	2.94(1.17,5.99)		309.44(119.74,688.71)	2.57(1.00,5.73)	-0.21(-0.31,-0.10)
Lesotho	27.96(12.40,57.22)	5.18(2.30,10.60)		36.37(19.33,61.96)	4.37(2.32,7.45)	-0.22(-0.37,-0.06)
Tonga	2.19(0.98,3.87)	5.93(2.65,10.48)		2.08(0.97,3.55)	5.34(2.49,9.13)	-0.24(-0.29,-0.18)
Iran (Islamic Republic of)	502.18(315.56,663.11)	2.31(1.45,3.05)		643.80(315.39,872.00)	1.86(0.91,2.51)	-0.25(-0.62,0.12)
Central African Republic	105.59(48.66,180.38)	10.14(4.67,17.32)		213.03(81.44,529.96)	9.76(3.73,24.27)	-0.26(-0.51,-0.00)
Finland	193.63(152.99,237.21)	10.67(8.43,13.07)		142.45(115.31,167.32)	8.55(6.92,10.04)	-0.26(-1.40,0.89)
Afghanistan	214.78(18.23,784.38)	6.82(0.58,24.90)		628.35(75.47,2201.23)	5.14(0.62,18.01)	-0.29(-0.52,-0.05)
Nauru	0.52(0.20,0.96)	12.89(4.85,23.78)		0.55(0.26,0.98)	11.91(5.49,21.00)	-0.29(-0.56,-0.02)
Albania	167.69(104.85,280.33)	11.81(7.38,19.73)		113.98(53.76,193.95)	12.02(5.67,20.46)	-0.30(-0.74,0.15)
Norway	93.48(87.17,99.76)	5.84(5.45,6.24)		75.98(69.99,82.44)	4.28(3.94,4.65)	-0.34(-1.71,1.05)
China	83359.33(63106.09,121119.47)	15.21(11.51,22.10)		66143.95(43846.28,85997.39)	14.33(9.50,18.64)	-0.34(-0.63,-0.05)
Türkiye	239.31(109.46,481.36)	1.00(0.46,2.01)		256.89(141.81,377.11)	0.81(0.45,1.18)	-0.40(-0.67,-0.12)
Luxembourg	3.10(2.63,3.58)	2.10(1.78,2.43)		4.70(3.94,5.58)	2.13(1.79,2.53)	-0.41(-1.54,0.74)
Grenada	4.45(3.64,5.76)	13.33(10.93,17.28)		5.14(4.26,6.24)	12.71(10.53,15.43)	-0.44(-0.87,-0.00)
Antigua and Barbuda	4.06(3.44,4.73)	15.75(13.34,18.35)		3.91(3.31,4.63)	11.37(9.62,13.45)	-0.47(-0.92,-0.01)
Tokelau	0.08(0.03,0.16)	14.23(5.76,27.86)		0.10(0.04,0.17)	19.83(8.72,35.34)	-0.48(-1.14,0.18)
Latvia	21.11(16.81,27.33)	2.21(1.76,2.86)		14.94(10.27,20.34)	2.77(1.91,3.78)	-0.50(-0.99,-0.01)
Bermuda	1.11(0.91,1.36)	4.31(3.56,5.28)		0.66(0.51,0.85)	3.77(2.91,4.85)	-0.51(-1.06,0.04)
Slovakia	96.19(65.10,150.81)	4.70(3.18,7.37)		67.37(41.16,106.19)	3.94(2.41,6.21)	-0.53(-0.65,-0.40)
India	23434.76(9757.86,38347.95)	6.87(2.86,11.24)		32234.51(19661.50,47751.05)	5.29(3.23,7.84)	-0.53(-0.74,-0.32)
South Sudan	83.86(36.88,153.67)	3.63(1.60,6.66)		127.60(48.21,292.93)	3.55(1.34,8.14)	-0.53(-1.21,0.15)
Nicaragua	27.31(18.28,44.82)	1.85(1.24,3.04)		40.48(25.14,55.36)	1.42(0.88,1.95)	-0.56(-0.82,-0.31)
Libya	50.35(8.70,162.96)	3.00(0.52,9.70)		76.16(14.06,264.93)	2.54(0.47,8.83)	-0.58(-0.75,-0.40)
Viet Nam	1235.03(652.92,2492.19)	4.33(2.29,8.74)		1383.84(742.65,2565.51)	3.60(1.93,6.68)	-0.59(-0.61,-0.56)
Honduras	44.14(21.83,82.61)	2.56(1.26,4.78)		91.97(40.40,174.43)	2.09(0.92,3.97)	-0.60(-0.68,-0.52)
Malawi	122.29(57.47,235.80)	3.27(1.54,6.31)		239.54(108.21,568.21)	2.93(1.32,6.94)	-0.62(-0.80,-0.45)
Niue	0.09(0.04,0.16)	10.69(4.87,19.82)		0.08(0.04,0.13)	14.39(6.81,23.70)	-0.64(-1.20,-0.07)
Japan	2777.92(2656.80,2914.55)	6.20(5.93,6.50)		2109.16(1967.93,2279.37)	6.51(6.07,7.03)	-0.64(-1.36,0.08)
Samoa	7.69(3.13,14.06)	11.48(4.67,20.99)		6.95(3.30,11.88)	8.65(4.11,14.79)	-0.66(-0.79,-0.52)
Micronesia (Federated States of)	6.02(2.45,12.36)	15.03(6.11,30.84)		5.28(2.24,9.27)	12.42(5.28,21.84)	-0.66(-0.75,-0.57)
Tuvalu	0.47(0.19,0.88)	12.94(5.20,24.48)		0.51(0.26,0.85)	10.24(5.18,17.08)	-0.74(-0.80,-0.67)
Seychelles	4.67(3.17,6.73)	14.95(10.17,21.55)		3.59(2.27,5.45)	9.35(5.91,14.20)	-0.74(-1.09,-0.39)
United States of America	16133.10(15178.89,17185.76)	15.79(14.86,16.82)		13199.77(11753.80,14617.34)	11.86(10.56,13.13)	-0.75(-1.21,-0.29)
Myanmar	1266.36(574.57,2698.03)	7.38(3.35,15.72)		1464.04(792.23,2792.10)	6.51(3.52,12.42)	-0.76(-0.97,-0.55)
Sudan	326.97(41.21,1159.96)	4.29(0.54,15.22)		602.55(87.69,2134.43)	3.26(0.47,11.55)	-0.77(-0.93,-0.62)
Democratic Republic of the Congo	1187.82(595.90,2250.64)	8.29(4.16,15.71)		2358.92(884.05,6130.15)	6.54(2.45,16.99)	-0.89(-1.00,-0.78)
Kenya	233.27(116.64,421.70)	2.66(1.33,4.82)		450.61(182.79,1049.75)	2.08(0.84,4.85)	-0.92(-0.97,-0.87)
Madagascar	402.29(182.58,757.83)	8.88(4.03,16.73)		855.25(309.42,2186.54)	7.30(2.64,18.67)	-0.93(-1.08,-0.77)
El Salvador	42.59(25.71,66.36)	2.04(1.23,3.18)		37.09(20.89,53.95)	1.43(0.81,2.08)	-0.95(-1.29,-0.61)
Algeria	338.76(53.73,1149.00)	3.35(0.53,11.37)		420.73(88.15,1450.81)	2.47(0.52,8.52)	-0.97(-1.01,-0.93)
Uruguay	60.90(45.74,78.17)	5.36(4.03,6.88)		50.96(42.81,60.38)	4.26(3.58,5.05)	-0.97(-1.28,-0.66)
Palau	0.47(0.20,0.80)	6.77(2.92,11.43)		0.29(0.13,0.51)	4.93(2.17,8.58)	-1.00(-1.08,-0.92)
Angola	346.05(163.85,621.66)	8.84(4.19,15.89)		784.27(354.19,1767.92)	6.45(2.91,14.53)	-1.04(-1.19,-0.89)
Guam	8.91(6.02,13.05)	14.05(9.50,20.58)		3.84(2.41,6.28)	6.93(4.35,11.34)	-1.04(-1.59,-0.50)
Egypt	75.10(28.61,187.40)	0.34(0.13,0.85)		109.25(52.87,218.46)	0.26(0.13,0.52)	-1.06(-1.13,-1.00)
Tunisia	103.84(19.20,368.03)	3.02(0.56,10.70)		96.96(21.53,335.49)	2.23(0.49,7.71)	-1.07(-1.11,-1.03)
Cook Islands	0.03(0.02,0.04)	0.37(0.23,0.58)		0.02(0.01,0.02)	0.26(0.16,0.38)	-1.10(-1.19,-1.01)
Croatia	220.47(187.19,256.41)	12.15(10.32,14.13)		145.16(104.89,191.46)	11.63(8.40,15.34)	-1.11(-1.66,-0.56)
Morocco	410.69(54.66,1439.49)	3.95(0.53,13.85)		388.23(67.21,1353.23)	2.64(0.46,9.22)	-1.12(-1.32,-0.92)
Chile	153.76(132.69,177.29)	2.68(2.32,3.10)		113.89(95.44,130.43)	1.61(1.35,1.84)	-1.17(-1.82,-0.52)
Belize	5.71(3.01,8.98)	7.80(4.12,12.28)		8.46(6.53,10.70)	4.48(3.46,5.67)	-1.17(-1.82,-0.51)
Oman	56.13(32.29,95.76)	6.76(3.89,11.54)		75.66(45.11,116.34)	3.27(1.95,5.03)	-1.18(-1.66,-0.70)
Palestine	15.03(8.35,26.21)	1.96(1.09,3.42)		30.22(15.21,44.57)	1.38(0.70,2.04)	-1.24(-1.45,-1.02)
Azerbaijan	696.64(388.18,1197.89)	21.92(12.21,37.69)		825.85(404.14,1590.86)	19.50(9.54,37.56)	-1.30(-1.62,-0.98)
New Zealand	275.39(250.12,302.67)	19.93(18.11,21.91)		250.60(227.45,276.82)	13.91(12.63,15.37)	-1.33(-2.19,-0.47)
Congo	77.79(38.15,140.98)	8.21(4.03,14.88)		128.05(59.36,298.49)	5.78(2.68,13.47)	-1.34(-1.54,-1.15)
Somalia	212.74(83.83,462.34)	7.34(2.89,15.95)		413.17(140.36,1144.54)	4.98(1.69,13.81)	-1.36(-1.65,-1.06)
North Macedonia	57.82(34.56,105.99)	7.28(4.35,13.35)		54.35(23.26,121.46)	7.11(3.04,15.88)	-1.37(-1.82,-0.93)
Eswatini	20.66(10.35,41.41)	6.85(3.44,13.74)		23.75(12.31,41.58)	4.66(2.42,8.17)	-1.38(-1.58,-1.18)
Poland	1577.50(1454.00,1721.34)	10.92(10.07,11.92)		883.77(738.90,1048.63)	7.30(6.11,8.67)	-1.39(-1.76,-1.01)
Sao Tome and Principe	2.52(0.89,5.06)	5.88(2.07,11.78)		3.93(1.43,10.91)	4.32(1.57,12.01)	-1.42(-1.85,-0.99)
Republic of Moldova	69.24(54.27,90.28)	3.97(3.11,5.18)		38.29(25.70,52.13)	3.09(2.07,4.20)	-1.43(-1.90,-0.95)
Belarus	234.35(103.29,390.95)	5.94(2.62,9.91)		122.60(91.90,163.67)	4.18(3.13,5.58)	-1.49(-2.16,-0.81)
Bosnia and Herzegovina	327.08(164.89,573.42)	17.22(8.68,30.19)		140.06(53.09,260.67)	13.92(5.28,25.90)	-1.49(-1.79,-1.18)
Djibouti	6.20(2.61,12.29)	3.54(1.49,7.01)		14.36(5.04,34.78)	2.66(0.93,6.43)	-1.52(-1.81,-1.23)
Brunei Darussalam	47.50(28.55,75.21)	38.53(23.16,61.01)		46.92(31.72,66.81)	23.00(15.55,32.74)	-1.60(-1.84,-1.35)
Switzerland	47.20(38.84,57.35)	1.79(1.47,2.18)		32.55(26.02,40.40)	1.17(0.94,1.45)	-1.62(-3.07,-0.14)
Paraguay	34.82(20.92,55.19)	2.22(1.33,3.52)		41.29(28.66,61.92)	1.35(0.94,2.02)	-1.62(-1.70,-1.54)
United Kingdom	3463.93(3277.50,3632.67)	16.57(15.68,17.38)		2496.32(2215.58,2747.07)	11.48(10.19,12.63)	-1.63(-2.04,-1.21)
Andorra	2.60(1.68,3.96)	10.41(6.73,15.85)		1.46(0.91,2.15)	5.74(3.58,8.42)	-1.67(-1.85,-1.50)
Kuwait	21.90(18.63,27.02)	2.59(2.21,3.20)		42.48(33.58,55.65)	2.00(1.58,2.62)	-1.69(-2.45,-0.93)
Lithuania	28.62(18.90,41.24)	2.05(1.36,2.96)		10.48(7.41,14.20)	1.30(0.92,1.76)	-1.71(-2.38,-1.03)
Cuba	172.08(142.11,205.04)	3.53(2.91,4.20)		90.20(74.80,107.19)	2.52(2.09,2.99)	-1.71(-2.11,-1.30)
Montenegro	42.09(24.43,71.54)	16.77(9.73,28.50)		21.84(13.05,37.55)	10.62(6.35,18.25)	-1.80(-2.21,-1.39)
Georgia	367.10(265.60,471.79)	17.24(12.48,22.16)		150.95(105.55,210.90)	13.30(9.30,18.59)	-1.82(-3.20,-0.43)
Bolivia (Plurinational State of)	74.05(37.31,128.95)	3.00(1.51,5.23)		86.28(40.59,167.81)	1.76(0.83,3.41)	-1.83(-1.88,-1.78)
United Republic of Tanzania	410.89(184.46,781.04)	4.24(1.90,8.06)		615.82(232.34,1617.88)	2.64(1.00,6.93)	-1.83(-1.97,-1.69)
Namibia	35.56(17.23,68.90)	6.36(3.08,12.32)		43.01(18.12,90.82)	4.12(1.73,8.69)	-1.83(-2.00,-1.67)
Maldives	4.62(2.13,8.66)	5.68(2.62,10.65)		8.23(4.74,16.18)	3.16(1.82,6.22)	-1.85(-2.09,-1.62)
Eritrea	81.72(36.10,162.10)	6.31(2.79,12.51)		103.61(40.63,227.44)	3.70(1.45,8.12)	-1.89(-2.09,-1.68)
Malaysia	384.02(244.65,564.43)	5.17(3.30,7.60)		454.96(303.59,658.56)	3.27(2.18,4.74)	-1.89(-2.13,-1.65)
Chad	160.28(71.46,328.43)	7.64(3.40,15.65)		287.45(121.09,653.96)	4.57(1.92,10.39)	-1.92(-2.13,-1.71)
Slovenia	15.28(11.51,20.19)	1.99(1.50,2.63)		9.06(5.62,13.71)	1.59(0.99,2.41)	-1.94(-2.71,-1.17)
Sweden	733.54(660.46,818.55)	24.99(22.50,27.89)		429.14(360.74,503.59)	13.24(11.13,15.54)	-1.94(-2.59,-1.29)
Qatar	6.46(3.54,12.36)	2.73(1.50,5.23)		25.98(13.76,51.48)	1.57(0.83,3.12)	-1.96(-2.29,-1.62)
Uganda	237.09(107.73,441.81)	3.70(1.68,6.89)		424.21(168.73,893.14)	2.47(0.98,5.19)	-1.97(-2.24,-1.71)
Guinea	155.30(71.17,303.37)	7.56(3.46,14.77)		228.49(96.71,518.95)	4.42(1.87,10.04)	-2.02(-2.18,-1.86)
Senegal	239.23(118.55,463.70)	8.67(4.30,16.80)		302.99(128.57,736.70)	4.70(1.99,11.43)	-2.03(-2.23,-1.83)
Gambia	29.37(13.08,52.45)	7.79(3.47,13.91)		52.23(23.91,117.85)	5.22(2.39,11.78)	-2.06(-2.48,-1.63)
Hungary	220.55(145.38,312.14)	5.97(3.93,8.45)		106.75(76.11,146.14)	3.88(2.77,5.31)	-2.06(-2.48,-1.64)
Guinea-Bissau	40.91(18.67,71.18)	11.03(5.03,19.20)		52.55(22.22,114.64)	6.23(2.63,13.59)	-2.10(-2.24,-1.95)
Monaco	0.54(0.31,0.82)	5.87(3.41,8.93)		0.28(0.16,0.46)	3.02(1.67,4.91)	-2.15(-2.21,-2.10)
Serbia	272.79(159.46,415.62)	7.60(4.44,11.57)		116.11(62.40,187.02)	3.92(2.11,6.31)	-2.19(-2.37,-2.01)
Bahrain	2.99(1.84,4.43)	1.16(0.72,1.73)		5.17(3.34,8.81)	0.73(0.47,1.25)	-2.24(-2.51,-1.96)
Togo	108.84(51.58,192.23)	7.94(3.76,14.02)		146.99(67.38,318.37)	4.37(2.00,9.46)	-2.27(-2.47,-2.07)
Côte d'Ivoire	363.88(167.37,633.46)	7.69(3.54,13.39)		470.66(233.88,1040.96)	4.20(2.09,9.28)	-2.31(-2.63,-1.99)
Saudi Arabia	520.62(289.54,857.55)	7.83(4.36,12.90)		782.38(449.80,1274.44)	4.22(2.43,6.88)	-2.31(-2.53,-2.09)
Gabon	28.46(14.53,51.36)	7.40(3.78,13.35)		30.16(16.12,57.93)	4.02(2.15,7.73)	-2.31(-2.48,-2.14)
Mali	265.43(124.43,469.29)	8.89(4.17,15.72)		432.83(183.98,982.94)	4.86(2.07,11.04)	-2.33(-2.55,-2.10)
Botswana	43.98(20.33,92.29)	8.54(3.95,17.93)		47.41(18.15,131.55)	4.45(1.70,12.35)	-2.33(-2.56,-2.10)
Uzbekistan	677.55(484.19,924.52)	7.89(5.64,10.77)		588.19(434.55,783.29)	4.28(3.16,5.70)	-2.34(-2.82,-1.86)
Burundi	129.41(56.75,257.27)	6.24(2.74,12.41)		185.63(70.79,444.25)	3.52(1.34,8.43)	-2.35(-2.68,-2.03)
Cabo Verde	5.27(2.63,10.12)	4.03(2.01,7.74)		5.15(2.05,11.76)	2.05(0.82,4.69)	-2.37(-2.46,-2.28)
Lebanon	62.86(33.40,107.29)	5.45(2.90,9.31)		58.59(38.46,81.35)	2.53(1.66,3.51)	-2.38(-2.60,-2.17)
Cameroon	302.22(139.19,541.05)	7.95(3.66,14.23)		532.17(241.07,1101.08)	4.13(1.87,8.54)	-2.42(-2.62,-2.22)
Ethiopia	849.65(363.80,1691.13)	4.65(1.99,9.26)		1160.23(468.29,2768.35)	2.50(1.01,5.97)	-2.44(-2.61,-2.26)
Burkina Faso	235.40(115.69,435.65)	7.38(3.63,13.67)		327.51(157.13,649.06)	3.78(1.82,7.50)	-2.46(-2.81,-2.11)
Benin	104.53(49.70,192.77)	6.14(2.92,11.32)		172.88(80.12,393.88)	3.30(1.53,7.51)	-2.49(-2.80,-2.18)
Niger	208.72(90.78,377.32)	7.50(3.26,13.56)		351.48(144.97,777.31)	3.94(1.63,8.72)	-2.52(-2.79,-2.24)
Iraq	1152.41(680.51,1857.27)	16.04(9.47,25.85)		1288.53(840.62,1954.40)	7.39(4.82,11.21)	-2.52(-2.75,-2.28)
Sierra Leone	126.60(49.17,259.88)	7.93(3.08,16.27)		161.24(71.62,375.85)	4.32(1.92,10.08)	-2.53(-2.90,-2.15)
Comoros	8.21(2.63,15.59)	4.75(1.52,9.02)		8.76(3.10,19.79)	2.83(1.00,6.39)	-2.54(-3.34,-1.74)
Argentina	765.18(548.97,1024.75)	6.26(4.49,8.39)		488.23(418.74,566.84)	2.79(2.39,3.23)	-2.65(-2.98,-2.32)
Armenia	35.75(25.28,48.63)	2.49(1.76,3.38)		14.17(9.45,20.58)	1.32(0.88,1.91)	-2.69(-3.68,-1.69)
Republic of Korea	2353.26(1533.05,3427.89)	11.18(7.28,16.29)		779.44(546.46,1072.21)	4.87(3.42,6.70)	-2.76(-3.03,-2.50)
Jordan	22.11(14.01,34.10)	1.44(0.91,2.22)		37.97(25.62,54.34)	0.71(0.48,1.01)	-2.78(-3.03,-2.53)
Ghana	718.81(357.46,1266.76)	12.52(6.23,22.07)		861.81(380.03,1769.69)	6.03(2.66,12.37)	-2.92(-3.26,-2.58)
Mauritania	54.76(25.74,100.65)	7.12(3.35,13.09)		55.37(22.51,134.83)	3.24(1.32,7.90)	-2.95(-3.11,-2.78)
South Africa	1101.70(574.98,1456.85)	7.00(3.65,9.26)		796.21(570.26,1292.38)	3.28(2.35,5.33)	-3.03(-3.50,-2.55)
Liberia	109.52(35.39,295.71)	11.87(3.84,32.05)		100.60(44.88,232.17)	4.48(2.00,10.34)	-3.06(-3.47,-2.66)
Mongolia	318.42(152.24,570.31)	36.03(17.23,64.54)		203.22(125.69,318.03)	16.10(9.96,25.20)	-3.23(-3.70,-2.75)
Equatorial Guinea	14.79(7.05,27.22)	9.79(4.67,18.03)		27.49(13.04,64.85)	3.95(1.87,9.32)	-3.59(-3.91,-3.28)
Rwanda	193.50(78.59,376.99)	7.06(2.87,13.76)		173.48(61.66,405.87)	3.06(1.09,7.16)	-3.67(-4.20,-3.13)
Nigeria	2643.94(1246.07,4595.55)	7.74(3.65,13.46)		2757.98(1310.74,6704.07)	3.07(1.46,7.45)	-3.74(-4.14,-3.33)
Cyprus	21.06(12.18,32.64)	6.85(3.96,10.61)		13.67(7.76,25.30)	2.73(1.55,5.04)	-3.85(-4.36,-3.33)
Australia	1342.31(1111.62,1589.26)	19.82(16.41,23.47)		584.13(508.23,674.10)	6.74(5.86,7.78)	-3.93(-4.69,-3.17)
Peru	229.84(127.43,353.53)	2.59(1.44,3.99)		119.70(78.68,188.41)	0.81(0.53,1.27)	-4.00(-4.18,-3.82)
Singapore	1394.82(1251.00,1527.86)	92.42(82.89,101.23)		609.40(535.22,687.91)	31.68(27.82,35.76)	-4.17(-4.85,-3.48)
Estonia	18.59(12.03,27.20)	3.27(2.12,4.79)		4.04(2.96,5.44)	1.02(0.75,1.38)	-4.48(-5.07,-3.89)
Sri Lanka	2666.77(1568.57,3789.80)	36.06(21.21,51.25)		1074.45(693.72,1569.50)	13.32(8.60,19.46)	-4.53(-5.16,-3.90)
United Arab Emirates	78.64(34.31,163.13)	8.23(3.59,17.07)		92.98(52.80,139.37)	2.31(1.31,3.47)	-4.88(-5.64,-4.11)
Ecuador	177.98(123.56,239.05)	4.31(2.99,5.79)		81.11(55.92,112.51)	1.11(0.77,1.54)	-5.69(-6.38,-4.99)
Italy	2516.48(2307.83,2708.73)	11.79(10.81,12.69)		312.40(218.92,406.40)	1.98(1.39,2.57)	-7.39(-8.57,-6.20)
