# Supplementary material for: Global, regional and national burden of myocarditis in adolescents and young adults, 1990–2021: systematic analysis of the global burden of disease study 2021
Source: Front Cardiovasc Med. 2026 Mar 26;13:1623833. doi: 10.3389/fcvm.2026.1623833 (PMC13061660; doi:10.3389/fcvm.2026.1623833)
Supplement: Supplementary file 15 [file Table6.xlsx]

## Sheet: Sheet1
Exported data
	location_id	year	val	SDI	frontier	eff_diff	location_name
1	6	1990	15.2077	0.458669	0.356282	14.8514	China
2	6	1991	14.9484	0.467302	0.323105	14.6252	China
3	6	1992	15.0329	0.475784	0.321904	14.711	China
4	6	1993	15.3019	0.484354	0.315361	14.9865	China
5	6	1994	15.6605	0.492579	0.31335	15.3471	China
6	6	1995	15.948	0.501501	0.310017	15.638	China
7	6	1996	16.3516	0.512034	0.26781	16.0838	China
8	6	1997	16.842	0.522327	0.263473	16.5786	China
9	6	1998	17.1274	0.531379	0.26219	16.8652	China
10	6	1999	17.4954	0.540334	0.260234	17.2351	China
11	6	2000	18.0511	0.547989	0.258065	17.793	China
12	6	2001	17.9033	0.55368	0.258813	17.6445	China
13	6	2002	18.0221	0.560543	0.256798	17.7653	China
14	6	2003	18.5168	0.569019	0.256676	18.2601	China
15	6	2004	18.241	0.578178	0.253015	17.9879	China
16	6	2005	17.4627	0.588052	0.251045	17.2117	China
17	6	2006	16.5126	0.598758	0.249761	16.2629	China
18	6	2007	15.981	0.60952	0.249449	15.7315	China
19	6	2008	16.3223	0.619455	0.250245	16.072	China
20	6	2009	16.8594	0.629308	0.249799	16.6096	China
21	6	2010	17.1784	0.641521	0.249199	16.9292	China
22	6	2011	16.2558	0.651448	0.249653	16.0062	China
23	6	2012	15.3254	0.657144	0.249643	15.0758	China
24	6	2013	15.1316	0.663103	0.249008	14.8826	China
25	6	2014	15.0983	0.668641	0.250322	14.8479	China
26	6	2015	14.7753	0.67194	0.250908	14.5244	China
27	6	2016	14.7632	0.676218	0.250253	14.5129	China
28	6	2017	14.7028	0.68462	0.251016	14.4518	China
29	6	2018	14.6064	0.693718	0.249388	14.357	China
30	6	2019	14.4787	0.703687	0.249371	14.2293	China
31	6	2020	14.3868	0.713365	0.250647	14.1361	China
32	6	2021	14.3341	0.72163	0.250595	14.0835	China
33	7	1990	14.2811	0.49778	0.310299	13.9708	Democratic People's Republic of Korea
34	7	1991	14.2861	0.499121	0.310013	13.9761	Democratic People's Republic of Korea
35	7	1992	14.2853	0.49963	0.310656	13.9746	Democratic People's Republic of Korea
36	7	1993	14.3337	0.499701	0.310432	14.0232	Democratic People's Republic of Korea
37	7	1994	14.3817	0.499531	0.309509	14.0722	Democratic People's Republic of Korea
38	7	1995	14.4803	0.499081	0.310672	14.1697	Democratic People's Republic of Korea
39	7	1996	14.6058	0.498429	0.309986	14.2959	Democratic People's Republic of Korea
40	7	1997	14.7212	0.497137	0.31027	14.411	Democratic People's Republic of Korea
41	7	1998	14.8423	0.496159	0.310458	14.5318	Democratic People's Republic of Korea
42	7	1999	14.9781	0.496485	0.31019	14.6679	Democratic People's Republic of Korea
43	7	2000	15.126	0.497462	0.310721	14.8153	Democratic People's Republic of Korea
44	7	2001	15.2579	0.499674	0.311054	14.9468	Democratic People's Republic of Korea
45	7	2002	15.2505	0.502634	0.307346	14.9432	Democratic People's Republic of Korea
46	7	2003	15.1921	0.506165	0.284509	14.9076	Democratic People's Republic of Korea
47	7	2004	15.1525	0.510229	0.268134	14.8844	Democratic People's Republic of Korea
48	7	2005	15.132	0.515098	0.266024	14.866	Democratic People's Republic of Korea
49	7	2006	15.1932	0.519741	0.261717	14.9314	Democratic People's Republic of Korea
50	7	2007	15.269	0.524067	0.261364	15.0077	Democratic People's Republic of Korea
51	7	2008	15.3906	0.528813	0.261268	15.1294	Democratic People's Republic of Korea
52	7	2009	15.5505	0.533114	0.259605	15.2909	Democratic People's Republic of Korea
53	7	2010	15.5386	0.537193	0.260192	15.2784	Democratic People's Republic of Korea
54	7	2011	15.3979	0.541212	0.259471	15.1385	Democratic People's Republic of Korea
55	7	2012	15.1902	0.545332	0.259905	14.9303	Democratic People's Republic of Korea
56	7	2013	14.9519	0.549483	0.259067	14.6929	Democratic People's Republic of Korea
57	7	2014	15.0352	0.553604	0.259117	14.7761	Democratic People's Republic of Korea
58	7	2015	15.1157	0.557321	0.256908	14.8588	Democratic People's Republic of Korea
59	7	2016	15.1978	0.560744	0.256952	14.9409	Democratic People's Republic of Korea
60	7	2017	15.1666	0.563388	0.257624	14.9089	Democratic People's Republic of Korea
61	7	2018	15.0897	0.565161	0.256771	14.833	Democratic People's Republic of Korea
62	7	2019	15.0945	0.566766	0.257484	14.8371	Democratic People's Republic of Korea
63	7	2020	15.039	0.568189	0.255297	14.7837	Democratic People's Republic of Korea
64	7	2021	14.963	0.569855	0.254931	14.7081	Democratic People's Republic of Korea
65	8	1990	4.09267	0.667634	0.251234	3.84144	Taiwan (Province of China)
66	8	1991	3.56322	0.676537	0.250101	3.31312	Taiwan (Province of China)
67	8	1992	3.16273	0.684804	0.249223	2.91351	Taiwan (Province of China)
68	8	1993	2.77731	0.692924	0.249397	2.52791	Taiwan (Province of China)
69	8	1994	2.64745	0.701079	0.249582	2.39786	Taiwan (Province of China)
70	8	1995	2.62284	0.709627	0.249823	2.37302	Taiwan (Province of China)
71	8	1996	2.68616	0.719128	0.250734	2.43542	Taiwan (Province of China)
72	8	1997	2.70232	0.729145	0.249573	2.45275	Taiwan (Province of China)
73	8	1998	3.01745	0.738126	0.250559	2.76689	Taiwan (Province of China)
74	8	1999	3.61388	0.745338	0.249787	3.3641	Taiwan (Province of China)
75	8	2000	4.70779	0.752927	0.24923	4.45856	Taiwan (Province of China)
76	8	2001	5.9331	0.76083	0.249842	5.68325	Taiwan (Province of China)
77	8	2002	6.42112	0.769009	0.249257	6.17187	Taiwan (Province of China)
78	8	2003	7.6396	0.776956	0.249186	7.39042	Taiwan (Province of China)
79	8	2004	10.2014	0.784678	0.249172	9.9522	Taiwan (Province of China)
80	8	2005	11.1426	0.792445	0.249415	10.8932	Taiwan (Province of China)
81	8	2006	11.0298	0.800175	0.249814	10.78	Taiwan (Province of China)
82	8	2007	11.3422	0.808138	0.249804	11.0924	Taiwan (Province of China)
83	8	2008	11.579	0.815401	0.248962	11.3301	Taiwan (Province of China)
84	8	2009	11.2367	0.821432	0.249946	10.9867	Taiwan (Province of China)
85	8	2010	11.9082	0.827227	0.249535	11.6586	Taiwan (Province of China)
86	8	2011	12.4176	0.832064	0.249264	12.1684	Taiwan (Province of China)
87	8	2012	12.5416	0.836678	0.249723	12.2919	Taiwan (Province of China)
88	8	2013	13.4764	0.84128	0.24956	13.2268	Taiwan (Province of China)
89	8	2014	12.9493	0.845696	0.24961	12.6996	Taiwan (Province of China)
90	8	2015	12.9806	0.850055	0.248874	12.7317	Taiwan (Province of China)
91	8	2016	13.8345	0.854466	0.249696	13.5848	Taiwan (Province of China)
92	8	2017	13.0755	0.858888	0.24925	12.8263	Taiwan (Province of China)
93	8	2018	12.9201	0.863158	0.249356	12.6708	Taiwan (Province of China)
94	8	2019	12.9315	0.867412	0.249227	12.6823	Taiwan (Province of China)
95	8	2020	12.627	0.871248	0.249431	12.3776	Taiwan (Province of China)
96	8	2021	12.6204	0.874747	0.248995	12.3714	Taiwan (Province of China)
97	10	1990	4.14503	0.289075	2.26924	1.87579	Cambodia
98	10	1991	4.1625	0.292479	2.27253	1.88997	Cambodia
99	10	1992	4.18164	0.296901	2.27484	1.9068	Cambodia
100	10	1993	4.20972	0.301627	2.27889	1.93082	Cambodia
101	10	1994	4.27196	0.305723	2.27545	1.99651	Cambodia
102	10	1995	4.31483	0.310679	2.27229	2.04254	Cambodia
103	10	1996	4.33928	0.315631	2.26812	2.07116	Cambodia
104	10	1997	4.32825	0.320504	2.27217	2.05608	Cambodia
105	10	1998	4.37582	0.324974	2.26584	2.10998	Cambodia
106	10	1999	4.39435	0.330224	2.27481	2.11954	Cambodia
107	10	2000	4.3087	0.336075	2.2675	2.0412	Cambodia
108	10	2001	4.40385	0.342508	2.27683	2.12702	Cambodia
109	10	2002	4.3763	0.349466	2.0137	2.3626	Cambodia
110	10	2003	4.28213	0.35693	1.9014	2.38073	Cambodia
111	10	2004	4.29419	0.364855	1.87013	2.42405	Cambodia
112	10	2005	4.33837	0.373332	1.86816	2.47022	Cambodia
113	10	2006	4.23052	0.381698	1.85843	2.37209	Cambodia
114	10	2007	4.29728	0.389876	1.84792	2.44935	Cambodia
115	10	2008	4.2551	0.39768	1.80464	2.45046	Cambodia
116	10	2009	4.21807	0.404221	1.72658	2.49149	Cambodia
117	10	2010	4.18526	0.410211	1.70843	2.47683	Cambodia
118	10	2011	4.22737	0.415964	1.67121	2.55615	Cambodia
119	10	2012	4.29103	0.42177	1.02544	3.26559	Cambodia
120	10	2013	4.26718	0.427715	0.713274	3.55391	Cambodia
121	10	2014	4.19455	0.433598	0.587809	3.60674	Cambodia
122	10	2015	4.15922	0.439487	0.484674	3.67454	Cambodia
123	10	2016	4.14704	0.445358	0.532464	3.61458	Cambodia
124	10	2017	4.06927	0.451222	0.427009	3.64226	Cambodia
125	10	2018	4.08248	0.457341	0.36567	3.71681	Cambodia
126	10	2019	4.06659	0.463643	0.324076	3.74252	Cambodia
127	10	2020	4.01826	0.468876	0.322602	3.69566	Cambodia
128	10	2021	3.96806	0.473621	0.321607	3.64645	Cambodia
129	11	1990	4.33559	0.457135	0.329489	4.0061	Indonesia
130	11	1991	4.38217	0.466506	0.322951	4.05922	Indonesia
131	11	1992	4.4434	0.475753	0.321159	4.12224	Indonesia
132	11	1993	4.48542	0.484775	0.315797	4.16962	Indonesia
133	11	1994	4.52763	0.493607	0.313352	4.21428	Indonesia
134	11	1995	4.5551	0.502008	0.311372	4.24373	Indonesia
135	11	1996	4.58483	0.510108	0.266795	4.31803	Indonesia
136	11	1997	4.63098	0.518102	0.266829	4.36416	Indonesia
137	11	1998	4.69368	0.524046	0.262114	4.43156	Indonesia
138	11	1999	4.75097	0.529176	0.261829	4.48914	Indonesia
139	11	2000	4.83151	0.53379	0.25943	4.57208	Indonesia
140	11	2001	4.87439	0.537978	0.260511	4.61388	Indonesia
141	11	2002	4.9221	0.542246	0.259876	4.66222	Indonesia
142	11	2003	4.983	0.54655	0.259502	4.72349	Indonesia
143	11	2004	5.00697	0.550902	0.259348	4.74762	Indonesia
144	11	2005	5.01977	0.555425	0.258219	4.76155	Indonesia
145	11	2006	5.01872	0.560266	0.256995	4.76173	Indonesia
146	11	2007	5.01266	0.565812	0.256846	4.75581	Indonesia
147	11	2008	4.98866	0.572225	0.255597	4.73307	Indonesia
148	11	2009	4.93518	0.578867	0.25329	4.68189	Indonesia
149	11	2010	4.91004	0.585982	0.253089	4.65695	Indonesia
150	11	2011	4.89628	0.593653	0.250872	4.64541	Indonesia
151	11	2012	4.90205	0.601186	0.249876	4.65218	Indonesia
152	11	2013	4.83515	0.60851	0.249956	4.58519	Indonesia
153	11	2014	4.77609	0.6155	0.250312	4.52577	Indonesia
154	11	2015	4.75548	0.622222	0.249415	4.50607	Indonesia
155	11	2016	4.69858	0.628667	0.249549	4.44903	Indonesia
156	11	2017	4.67809	0.634896	0.24924	4.42885	Indonesia
157	11	2018	4.64066	0.640949	0.250169	4.39049	Indonesia
158	11	2019	4.59928	0.646865	0.249849	4.34943	Indonesia
159	11	2020	4.55063	0.651927	0.249643	4.30099	Indonesia
160	11	2021	4.52172	0.656868	0.250246	4.27147	Indonesia
161	12	1990	6.21109	0.264283	2.28544	3.92566	Lao People's Democratic Republic
162	12	1991	6.19397	0.268788	2.284	3.90997	Lao People's Democratic Republic
163	12	1992	6.26024	0.273435	2.27717	3.98307	Lao People's Democratic Republic
164	12	1993	6.32929	0.27814	2.27235	4.05695	Lao People's Democratic Republic
165	12	1994	6.37819	0.28327	2.2689	4.1093	Lao People's Democratic Republic
166	12	1995	6.43956	0.288795	2.27634	4.16322	Lao People's Democratic Republic
167	12	1996	6.40307	0.294838	2.27161	4.13146	Lao People's Democratic Republic
168	12	1997	6.4564	0.301478	2.27237	4.18403	Lao People's Democratic Republic
169	12	1998	6.59391	0.308403	2.27257	4.32134	Lao People's Democratic Republic
170	12	1999	6.6796	0.315973	2.26941	4.41019	Lao People's Democratic Republic
171	12	2000	6.53681	0.323947	2.27544	4.26137	Lao People's Democratic Republic
172	12	2001	6.72739	0.33258	2.27559	4.4518	Lao People's Democratic Republic
173	12	2002	6.74655	0.341667	2.2734	4.47315	Lao People's Democratic Republic
174	12	2003	6.76653	0.350658	1.98878	4.77775	Lao People's Democratic Republic
175	12	2004	6.77011	0.359682	1.89551	4.8746	Lao People's Democratic Republic
176	12	2005	6.77664	0.368729	1.87617	4.90047	Lao People's Democratic Republic
177	12	2006	6.68318	0.378122	1.85892	4.82426	Lao People's Democratic Republic
178	12	2007	6.62238	0.387724	1.84844	4.77393	Lao People's Democratic Republic
179	12	2008	6.61108	0.397011	1.80426	4.80682	Lao People's Democratic Republic
180	12	2009	6.59856	0.406139	1.73169	4.86688	Lao People's Democratic Republic
181	12	2010	6.48671	0.414866	1.66404	4.82267	Lao People's Democratic Republic
182	12	2011	6.51001	0.423355	1.06427	5.44573	Lao People's Democratic Republic
183	12	2012	6.32335	0.431149	0.59345	5.7299	Lao People's Democratic Republic
184	12	2013	6.39179	0.438691	0.495331	5.89646	Lao People's Democratic Republic
185	12	2014	6.36778	0.445869	0.529212	5.83856	Lao People's Democratic Republic
186	12	2015	6.39131	0.45275	0.416582	5.97473	Lao People's Democratic Republic
187	12	2016	6.34018	0.459584	0.32475	6.01543	Lao People's Democratic Republic
188	12	2017	6.31571	0.466169	0.323152	5.99256	Lao People's Democratic Republic
189	12	2018	6.23798	0.472618	0.321873	5.9161	Lao People's Democratic Republic
190	12	2019	6.1784	0.478811	0.31774	5.86066	Lao People's Democratic Republic
191	12	2020	6.07829	0.484193	0.315987	5.7623	Lao People's Democratic Republic
192	12	2021	5.95056	0.489136	0.315194	5.63537	Lao People's Democratic Republic
193	13	1990	5.1741	0.545799	0.258871	4.91523	Malaysia
194	13	1991	5.05876	0.551684	0.258785	4.79998	Malaysia
195	13	1992	5.0177	0.558187	0.25675	4.76095	Malaysia
196	13	1993	5.03774	0.565846	0.256358	4.78138	Malaysia
197	13	1994	4.99764	0.57438	0.254958	4.74268	Malaysia
198	13	1995	5.06507	0.583441	0.253434	4.81163	Malaysia
199	13	1996	5.03514	0.593152	0.251535	4.7836	Malaysia
200	13	1997	4.95395	0.603418	0.249971	4.70398	Malaysia
201	13	1998	4.79194	0.612645	0.250534	4.54141	Malaysia
202	13	1999	4.93127	0.621725	0.25042	4.68085	Malaysia
203	13	2000	4.70847	0.630524	0.25009	4.45838	Malaysia
204	13	2001	4.52762	0.638257	0.249286	4.27834	Malaysia
205	13	2002	4.3124	0.645044	0.249142	4.06326	Malaysia
206	13	2003	4.06893	0.650886	0.249335	3.8196	Malaysia
207	13	2004	3.74266	0.656243	0.249851	3.4928	Malaysia
208	13	2005	3.54395	0.661242	0.249496	3.29446	Malaysia
209	13	2006	3.52512	0.665956	0.250483	3.27464	Malaysia
210	13	2007	3.50616	0.670844	0.249839	3.25632	Malaysia
211	13	2008	3.48635	0.6764	0.249926	3.23643	Malaysia
212	13	2009	3.54942	0.682071	0.248851	3.30057	Malaysia
213	13	2010	3.53185	0.688259	0.249748	3.2821	Malaysia
214	13	2011	3.48653	0.694083	0.249622	3.2369	Malaysia
215	13	2012	3.4165	0.699665	0.25045	3.16605	Malaysia
216	13	2013	3.32776	0.704931	0.250712	3.07704	Malaysia
217	13	2014	3.32962	0.709954	0.249491	3.08013	Malaysia
218	13	2015	3.3409	0.71466	0.249446	3.09145	Malaysia
219	13	2016	3.29768	0.719223	0.249534	3.04815	Malaysia
220	13	2017	3.31504	0.724235	0.249608	3.06543	Malaysia
221	13	2018	3.28675	0.729388	0.250147	3.03661	Malaysia
222	13	2019	3.40926	0.734588	0.250025	3.15923	Malaysia
223	13	2020	2.77001	0.738744	0.249184	2.52083	Malaysia
224	13	2021	3.27254	0.742524	0.249128	3.02341	Malaysia
225	14	1990	5.68198	0.331602	2.27071	3.41127	Maldives
226	14	1991	5.58461	0.344399	2.27411	3.3105	Maldives
227	14	1992	5.37447	0.358252	1.87904	3.49543	Maldives
228	14	1993	5.38431	0.372807	1.86538	3.51893	Maldives
229	14	1994	5.2637	0.388082	1.84888	3.41483	Maldives
230	14	1995	5.16518	0.403946	1.72289	3.44229	Maldives
231	14	1996	5.39659	0.420519	0.995156	4.40144	Maldives
232	14	1997	5.10927	0.437436	0.587553	4.52171	Maldives
233	14	1998	5.13123	0.453973	0.360657	4.77057	Maldives
234	14	1999	5.61147	0.469338	0.321504	5.28997	Maldives
235	14	2000	5.47018	0.483496	0.31545	5.15473	Maldives
236	14	2001	5.32163	0.495924	0.309964	5.01167	Maldives
237	14	2002	5.27021	0.507405	0.287325	4.98289	Maldives
238	14	2003	5.08381	0.518927	0.26587	4.81794	Maldives
239	14	2004	4.86051	0.52991	0.262171	4.59834	Maldives
240	14	2005	4.64672	0.538253	0.259546	4.38717	Maldives
241	14	2006	4.44927	0.54795	0.257731	4.19154	Maldives
242	14	2007	4.29942	0.557529	0.256739	4.04268	Maldives
243	14	2008	4.17558	0.56684	0.257073	3.91851	Maldives
244	14	2009	4.10315	0.574442	0.255296	3.84786	Maldives
245	14	2010	4.06842	0.581981	0.254046	3.81437	Maldives
246	14	2011	3.95028	0.589684	0.250428	3.69985	Maldives
247	14	2012	4.12535	0.596949	0.250921	3.87443	Maldives
248	14	2013	3.89647	0.604239	0.249767	3.6467	Maldives
249	14	2014	3.83792	0.611578	0.24998	3.58794	Maldives
250	14	2015	4.05724	0.618454	0.250566	3.80668	Maldives
251	14	2016	4.14671	0.624876	0.249672	3.89704	Maldives
252	14	2017	3.40255	0.631083	0.249159	3.15339	Maldives
253	14	2018	3.40403	0.637206	0.250584	3.15344	Maldives
254	14	2019	3.32528	0.643083	0.250191	3.07509	Maldives
255	14	2020	3.08689	0.647609	0.250037	2.83685	Maldives
256	14	2021	3.1639	0.650887	0.249471	2.91443	Maldives
257	15	1990	7.37655	0.31922	2.27132	5.10524	Myanmar
258	15	1991	7.57119	0.322035	2.27399	5.2972	Myanmar
259	15	1992	7.70772	0.325629	2.2742	5.43352	Myanmar
260	15	1993	7.82549	0.329707	2.27151	5.55398	Myanmar
261	15	1994	7.93766	0.33429	2.27354	5.66412	Myanmar
262	15	1995	8.05104	0.339591	2.2731	5.77794	Myanmar
263	15	1996	8.14793	0.345192	2.2684	5.87953	Myanmar
264	15	1997	8.23884	0.350893	2.0075	6.23134	Myanmar
265	15	1998	8.33057	0.356697	1.95654	6.37404	Myanmar
266	15	1999	8.35441	0.363038	1.87332	6.48109	Myanmar
267	15	2000	8.39394	0.37036	1.86771	6.52623	Myanmar
268	15	2001	8.31251	0.378172	1.85763	6.45488	Myanmar
269	15	2002	8.23614	0.386344	1.8478	6.38834	Myanmar
270	15	2003	8.15716	0.395219	1.80369	6.35347	Myanmar
271	15	2004	8.15755	0.404692	1.7262	6.43135	Myanmar
272	15	2005	8.0078	0.414662	1.67466	6.33315	Myanmar
273	15	2006	7.77649	0.424705	1.03544	6.74106	Myanmar
274	15	2007	7.45005	0.434537	0.536353	6.91369	Myanmar
275	15	2008	7.11959	0.443596	0.476515	6.64308	Myanmar
276	15	2009	7.01553	0.451955	0.370757	6.64477	Myanmar
277	15	2010	6.88673	0.46018	0.325136	6.56159	Myanmar
278	15	2011	6.90337	0.467851	0.323337	6.58003	Myanmar
279	15	2012	6.61186	0.475336	0.321341	6.29052	Myanmar
280	15	2013	6.76252	0.482822	0.317231	6.44529	Myanmar
281	15	2014	6.86804	0.490255	0.313025	6.55501	Myanmar
282	15	2015	6.82791	0.497374	0.310804	6.5171	Myanmar
283	15	2016	6.81533	0.504116	0.30696	6.50837	Myanmar
284	15	2017	6.7744	0.510823	0.267485	6.50692	Myanmar
285	15	2018	6.68608	0.517557	0.267985	6.4181	Myanmar
286	15	2019	6.64984	0.524109	0.261829	6.38801	Myanmar
287	15	2020	6.596	0.529435	0.261497	6.3345	Myanmar
288	15	2021	6.51213	0.533901	0.260037	6.25209	Myanmar
289	16	1990	2.39167	0.510012	0.269432	2.12223	Philippines
290	16	1991	2.36475	0.513707	0.268135	2.09662	Philippines
291	16	1992	2.3584	0.51711	0.266827	2.09157	Philippines
292	16	1993	2.33247	0.5206	0.262461	2.07001	Philippines
293	16	1994	2.31319	0.524614	0.263355	2.04984	Philippines
294	16	1995	2.2952	0.528828	0.261938	2.03327	Philippines
295	16	1996	2.27241	0.532939	0.259452	2.01296	Philippines
296	16	1997	2.26764	0.53659	0.259194	2.00844	Philippines
297	16	1998	2.23745	0.539496	0.260225	1.97723	Philippines
298	16	1999	2.24597	0.542258	0.259065	1.98691	Philippines
299	16	2000	2.25514	0.544998	0.258989	1.99615	Philippines
300	16	2001	2.25855	0.547409	0.258898	1.99966	Philippines
301	16	2002	2.3686	0.549521	0.258532	2.11007	Philippines
302	16	2003	2.42509	0.551568	0.259485	2.16561	Philippines
303	16	2004	2.50049	0.553704	0.258566	2.24192	Philippines
304	16	2005	2.63511	0.555664	0.258838	2.37628	Philippines
305	16	2006	2.73858	0.557976	0.256882	2.4817	Philippines
306	16	2007	2.77713	0.560822	0.257485	2.51965	Philippines
307	16	2008	2.8228	0.563975	0.256843	2.56596	Philippines
308	16	2009	2.86617	0.567356	0.255447	2.61073	Philippines
309	16	2010	2.88084	0.571766	0.2552	2.62564	Philippines
310	16	2011	2.87622	0.57724	0.255117	2.6211	Philippines
311	16	2012	2.85454	0.583768	0.253238	2.6013	Philippines
312	16	2013	2.81916	0.590838	0.251102	2.56806	Philippines
313	16	2014	2.80424	0.598385	0.248837	2.5554	Philippines
314	16	2015	2.75375	0.606216	0.249453	2.50429	Philippines
315	16	2016	2.71777	0.614225	0.249756	2.46801	Philippines
316	16	2017	2.69176	0.622315	0.250341	2.44142	Philippines
317	16	2018	2.61795	0.630464	0.249618	2.36833	Philippines
318	16	2019	2.56882	0.638547	0.249699	2.31912	Philippines
319	16	2020	2.40225	0.644867	0.249949	2.1523	Philippines
320	16	2021	2.47408	0.651219	0.249861	2.22422	Philippines
321	17	1990	36.0637	0.522623	0.260669	35.803	Sri Lanka
322	17	1991	35.2353	0.528239	0.261848	34.9735	Sri Lanka
323	17	1992	35.0355	0.533346	0.259513	34.776	Sri Lanka
324	17	1993	34.9308	0.538891	0.259784	34.671	Sri Lanka
325	17	1994	36.3077	0.545125	0.259006	36.0487	Sri Lanka
326	17	1995	37.5824	0.551744	0.259248	37.3231	Sri Lanka
327	17	1996	40.1189	0.558939	0.257122	39.8617	Sri Lanka
328	17	1997	40.8867	0.566128	0.256439	40.6303	Sri Lanka
329	17	1998	39.4766	0.572326	0.255353	39.2213	Sri Lanka
330	17	1999	39.4285	0.57763	0.252895	39.1756	Sri Lanka
331	17	2000	37.0229	0.582943	0.253176	36.7697	Sri Lanka
332	17	2001	34.6988	0.587557	0.253521	34.4453	Sri Lanka
333	17	2002	30.1832	0.592359	0.250895	29.9323	Sri Lanka
334	17	2003	25.5197	0.59741	0.249738	25.27	Sri Lanka
335	17	2004	20.8063	0.60225	0.249389	20.5569	Sri Lanka
336	17	2005	18.2547	0.606907	0.249017	18.0057	Sri Lanka
337	17	2006	18.26	0.611807	0.249992	18.01	Sri Lanka
338	17	2007	17.5186	0.616979	0.249548	17.269	Sri Lanka
339	17	2008	17.1653	0.622414	0.249348	16.9159	Sri Lanka
340	17	2009	15.8991	0.62815	0.249873	15.6492	Sri Lanka
341	17	2010	15.2691	0.634263	0.249806	15.0193	Sri Lanka
342	17	2011	14.3824	0.6408	0.249791	14.1326	Sri Lanka
343	17	2012	13.9066	0.64805	0.249951	13.6567	Sri Lanka
344	17	2013	13.3863	0.655436	0.250591	13.1357	Sri Lanka
345	17	2014	13.0441	0.662782	0.249692	12.7944	Sri Lanka
346	17	2015	12.7931	0.66976	0.249465	12.5437	Sri Lanka
347	17	2016	13.2009	0.676277	0.249677	12.9512	Sri Lanka
348	17	2017	13.3187	0.682405	0.25002	13.0687	Sri Lanka
349	17	2018	13.4742	0.688126	0.250086	13.2241	Sri Lanka
350	17	2019	13.7296	0.693516	0.249355	13.4803	Sri Lanka
351	17	2020	11.4984	0.697649	0.249552	11.2488	Sri Lanka
352	17	2021	13.3229	0.701535	0.249511	13.0734	Sri Lanka
353	18	1990	3.80545	0.506645	0.284217	3.52123	Thailand
354	18	1991	3.93696	0.515911	0.267757	3.6692	Thailand
355	18	1992	3.84248	0.525162	0.262329	3.58015	Thailand
356	18	1993	4.0453	0.534304	0.258841	3.78646	Thailand
357	18	1994	3.93174	0.543326	0.258988	3.67275	Thailand
358	18	1995	3.96068	0.552452	0.258588	3.70209	Thailand
359	18	1996	3.88818	0.561302	0.256669	3.63151	Thailand
360	18	1997	3.62121	0.568449	0.255231	3.36598	Thailand
361	18	1998	3.37881	0.573818	0.255448	3.12337	Thailand
362	18	1999	3.71239	0.578854	0.254413	3.45798	Thailand
363	18	2000	3.96432	0.583501	0.253332	3.71099	Thailand
364	18	2001	4.03331	0.587662	0.253703	3.77961	Thailand
365	18	2002	4.12284	0.591759	0.250787	3.87205	Thailand
366	18	2003	4.17696	0.596049	0.250032	3.92693	Thailand
367	18	2004	4.12226	0.600521	0.250338	3.87192	Thailand
368	18	2005	3.91908	0.605041	0.249105	3.66998	Thailand
369	18	2006	3.79579	0.610357	0.25049	3.5453	Thailand
370	18	2007	3.74255	0.616369	0.250062	3.49249	Thailand
371	18	2008	3.64311	0.621068	0.249844	3.39326	Thailand
372	18	2009	3.60597	0.624329	0.250276	3.35569	Thailand
373	18	2010	3.63789	0.628589	0.249347	3.38855	Thailand
374	18	2011	3.75215	0.633227	0.250018	3.50214	Thailand
375	18	2012	3.79567	0.638411	0.250643	3.54502	Thailand
376	18	2013	3.82625	0.643673	0.250301	3.57595	Thailand
377	18	2014	3.96892	0.648772	0.249174	3.71975	Thailand
378	18	2015	4.11061	0.654016	0.250056	3.86056	Thailand
379	18	2016	4.31832	0.659369	0.249643	4.06867	Thailand
380	18	2017	4.60811	0.664804	0.249362	4.35874	Thailand
381	18	2018	4.83517	0.670226	0.249176	4.58599	Thailand
382	18	2019	5.03953	0.675274	0.250223	4.78931	Thailand
383	18	2020	5.033	0.67912	0.249304	4.7837	Thailand
384	18	2021	5.01458	0.682548	0.24924	4.76534	Thailand
385	19	1990	5.07587	0.262468	2.2868	2.78907	Timor-Leste
386	19	1991	5.02035	0.270943	2.27858	2.74176	Timor-Leste
387	19	1992	5.08498	0.279917	2.27033	2.81465	Timor-Leste
388	19	1993	5.13581	0.289267	2.274	2.8618	Timor-Leste
389	19	1994	5.14907	0.298763	2.27379	2.87528	Timor-Leste
390	19	1995	5.13732	0.308019	2.27498	2.86234	Timor-Leste
391	19	1996	5.11934	0.317589	2.27204	2.8473	Timor-Leste
392	19	1997	4.98398	0.326705	2.27192	2.71206	Timor-Leste
393	19	1998	5.00137	0.334894	2.26775	2.73362	Timor-Leste
394	19	1999	4.98716	0.339252	2.26911	2.71805	Timor-Leste
395	19	2000	5.17058	0.343794	2.27405	2.89653	Timor-Leste
396	19	2001	5.09929	0.34949	2.03807	3.06122	Timor-Leste
397	19	2002	4.52381	0.354162	1.93208	2.59173	Timor-Leste
398	19	2003	4.874	0.35844	1.88387	2.99013	Timor-Leste
399	19	2004	3.49703	0.362688	1.88136	1.61567	Timor-Leste
400	19	2005	3.89826	0.366914	1.87973	2.01854	Timor-Leste
401	19	2006	3.72797	0.370654	1.8773	1.85067	Timor-Leste
402	19	2007	3.90833	0.375391	1.86794	2.04039	Timor-Leste
403	19	2008	3.59731	0.381228	1.86118	1.73612	Timor-Leste
404	19	2009	4.20026	0.387945	1.84961	2.35065	Timor-Leste
405	19	2010	4.22875	0.394887	1.80728	2.42147	Timor-Leste
406	19	2011	5.37901	0.401872	1.72931	3.6497	Timor-Leste
407	19	2012	6.07056	0.40891	1.71838	4.35218	Timor-Leste
408	19	2013	6.18559	0.415218	1.66961	4.51598	Timor-Leste
409	19	2014	6.23684	0.421156	1.03387	5.20297	Timor-Leste
410	19	2015	6.28354	0.426384	1.05452	5.22901	Timor-Leste
411	19	2016	6.28701	0.431207	0.599148	5.68787	Timor-Leste
412	19	2017	6.29393	0.43452	0.594064	5.69987	Timor-Leste
413	19	2018	6.31082	0.437019	0.543044	5.76778	Timor-Leste
414	19	2019	6.3063	0.440196	0.446669	5.85963	Timor-Leste
415	19	2020	6.30716	0.442349	0.4948	5.81236	Timor-Leste
416	19	2021	6.28946	0.444668	0.440376	5.84908	Timor-Leste
417	20	1990	4.33076	0.40763	1.72664	2.60412	Viet Nam
418	20	1991	4.33697	0.413217	1.66886	2.66811	Viet Nam
419	20	1992	4.33366	0.419782	0.960616	3.37305	Viet Nam
420	20	1993	4.3174	0.427072	0.624828	3.69257	Viet Nam
421	20	1994	4.29094	0.435106	0.562933	3.72801	Viet Nam
422	20	1995	4.26189	0.443859	0.48061	3.78128	Viet Nam
423	20	1996	4.24227	0.453102	0.392661	3.84961	Viet Nam
424	20	1997	4.22439	0.462854	0.325147	3.89925	Viet Nam
425	20	1998	4.20449	0.472479	0.320695	3.88379	Viet Nam
426	20	1999	4.18725	0.481446	0.318081	3.86917	Viet Nam
427	20	2000	4.14163	0.489802	0.312942	3.82868	Viet Nam
428	20	2001	4.11036	0.49763	0.30991	3.80045	Viet Nam
429	20	2002	4.05115	0.505453	0.289822	3.76133	Viet Nam
430	20	2003	4.01407	0.513368	0.269468	3.7446	Viet Nam
431	20	2004	3.99912	0.521229	0.262337	3.73678	Viet Nam
432	20	2005	3.9811	0.528956	0.262179	3.71892	Viet Nam
433	20	2006	3.96949	0.536301	0.259696	3.7098	Viet Nam
434	20	2007	3.94545	0.543343	0.260695	3.68476	Viet Nam
435	20	2008	3.90064	0.550127	0.258377	3.64226	Viet Nam
436	20	2009	3.90513	0.556456	0.257188	3.64794	Viet Nam
437	20	2010	3.87128	0.562769	0.256706	3.61457	Viet Nam
438	20	2011	3.85587	0.568945	0.255034	3.60084	Viet Nam
439	20	2012	3.82606	0.575079	0.256003	3.57006	Viet Nam
440	20	2013	3.82843	0.581029	0.252956	3.57547	Viet Nam
441	20	2014	3.81719	0.586914	0.253081	3.56411	Viet Nam
442	20	2015	3.81712	0.59285	0.250497	3.56662	Viet Nam
443	20	2016	3.78927	0.598849	0.24983	3.53944	Viet Nam
444	20	2017	3.76025	0.605019	0.250858	3.5094	Viet Nam
445	20	2018	3.73338	0.611351	0.249425	3.48396	Viet Nam
446	20	2019	3.7046	0.617734	0.250523	3.45407	Viet Nam
447	20	2020	3.66361	0.62309	0.250192	3.41341	Viet Nam
448	20	2021	3.60468	0.627934	0.250284	3.35439	Viet Nam
449	22	1990	12.0488	0.534649	0.260352	11.7884	Fiji
450	22	1991	11.9251	0.538778	0.259793	11.6653	Fiji
451	22	1992	11.7773	0.543189	0.25961	11.5177	Fiji
452	22	1993	11.702	0.547776	0.259346	11.4427	Fiji
453	22	1994	11.5684	0.552849	0.257652	11.3107	Fiji
454	22	1995	11.4342	0.558531	0.256956	11.1773	Fiji
455	22	1996	11.4048	0.565042	0.257646	11.1472	Fiji
456	22	1997	11.3409	0.571188	0.255288	11.0856	Fiji
457	22	1998	11.0355	0.577172	0.255909	10.7796	Fiji
458	22	1999	11.3383	0.583574	0.253553	11.0847	Fiji
459	22	2000	11.118	0.589197	0.2508	10.8672	Fiji
460	22	2001	10.9623	0.594497	0.250955	10.7114	Fiji
461	22	2002	10.7859	0.599322	0.249628	10.5362	Fiji
462	22	2003	11.3365	0.60349	0.249394	11.0871	Fiji
463	22	2004	11.1958	0.607545	0.250266	10.9455	Fiji
464	22	2005	10.7455	0.610813	0.250692	10.4948	Fiji
465	22	2006	11.2726	0.613933	0.250196	11.0224	Fiji
466	22	2007	10.8719	0.616583	0.249345	10.6225	Fiji
467	22	2008	11.7361	0.618959	0.249993	11.4861	Fiji
468	22	2009	12.3268	0.620883	0.250061	12.0767	Fiji
469	22	2010	12.6897	0.623309	0.249396	12.4403	Fiji
470	22	2011	13.2684	0.626438	0.24932	13.0191	Fiji
471	22	2012	14.1661	0.629881	0.250006	13.9161	Fiji
472	22	2013	13.7327	0.634278	0.249943	13.4827	Fiji
473	22	2014	13.5524	0.63939	0.250294	13.3021	Fiji
474	22	2015	13.4131	0.645026	0.250441	13.1626	Fiji
475	22	2016	13.2464	0.650743	0.249106	12.9973	Fiji
476	22	2017	13.1651	0.656464	0.249446	12.9157	Fiji
477	22	2018	13.0577	0.661991	0.249445	12.8082	Fiji
478	22	2019	12.868	0.667061	0.250629	12.6174	Fiji
479	22	2020	12.8173	0.671431	0.249157	12.5681	Fiji
480	22	2021	12.7336	0.675052	0.249796	12.4838	Fiji
481	23	1990	33.9004	0.41039	1.71454	32.1859	Kiribati
482	23	1991	34.4158	0.412884	1.6614	32.7544	Kiribati
483	23	1992	34.9316	0.415578	1.66172	33.2699	Kiribati
484	23	1993	35.4008	0.418482	0.969362	34.4314	Kiribati
485	23	1994	35.6618	0.421716	1.06467	34.5971	Kiribati
486	23	1995	36.0365	0.425024	1.03101	35.0055	Kiribati
487	23	1996	36.3588	0.428301	0.588087	35.7707	Kiribati
488	23	1997	36.726	0.431642	0.603031	36.123	Kiribati
489	23	1998	37.1058	0.435742	0.520942	36.5849	Kiribati
490	23	1999	37.6622	0.439693	0.486076	37.1762	Kiribati
491	23	2000	37.9818	0.444436	0.542828	37.4389	Kiribati
492	23	2001	38.2341	0.448782	0.38724	37.8469	Kiribati
493	23	2002	38.4891	0.453462	0.409109	38.08	Kiribati
494	23	2003	38.6611	0.458208	0.32883	38.3323	Kiribati
495	23	2004	38.6641	0.462336	0.325234	38.3389	Kiribati
496	23	2005	38.6511	0.466722	0.323645	38.3274	Kiribati
497	23	2006	38.8247	0.470557	0.321788	38.5029	Kiribati
498	23	2007	39.0281	0.474227	0.321348	38.7068	Kiribati
499	23	2008	39.5061	0.477202	0.318394	39.1877	Kiribati
500	23	2009	39.7112	0.480036	0.317157	39.394	Kiribati
501	23	2010	39.8598	0.482448	0.318503	39.5413	Kiribati
502	23	2011	40.0929	0.485028	0.316577	39.7763	Kiribati
503	23	2012	40.0684	0.488176	0.315766	39.7526	Kiribati
504	23	2013	39.9536	0.491881	0.314301	39.6393	Kiribati
505	23	2014	39.8777	0.495317	0.313067	39.5647	Kiribati
506	23	2015	39.8428	0.50006	0.31065	39.5321	Kiribati
507	23	2016	39.8086	0.505208	0.285328	39.5233	Kiribati
508	23	2017	39.9054	0.510019	0.269999	39.6354	Kiribati
509	23	2018	39.9344	0.51481	0.26923	39.6651	Kiribati
510	23	2019	39.7389	0.519441	0.261637	39.4773	Kiribati
511	23	2020	39.6081	0.523454	0.262205	39.3459	Kiribati
512	23	2021	39.4808	0.527187	0.261917	39.2189	Kiribati
513	24	1990	13.1263	0.430839	0.529534	12.5967	Marshall Islands
514	24	1991	13.27	0.435571	0.558916	12.711	Marshall Islands
515	24	1992	13.4382	0.440491	0.439146	12.999	Marshall Islands
516	24	1993	13.5297	0.445479	0.407896	13.1218	Marshall Islands
517	24	1994	13.332	0.450848	0.41061	12.9214	Marshall Islands
518	24	1995	13.5092	0.45686	0.353192	13.156	Marshall Islands
519	24	1996	13.7089	0.461209	0.324256	13.3846	Marshall Islands
520	24	1997	13.9449	0.464753	0.324756	13.6202	Marshall Islands
521	24	1998	14.0929	0.468133	0.321867	13.771	Marshall Islands
522	24	1999	14.1828	0.471293	0.321104	13.8617	Marshall Islands
523	24	2000	14.2532	0.474563	0.321132	13.9321	Marshall Islands
524	24	2001	14.3325	0.478588	0.317729	14.0148	Marshall Islands
525	24	2002	14.318	0.482776	0.317988	14	Marshall Islands
526	24	2003	14.273	0.486249	0.315532	13.9575	Marshall Islands
527	24	2004	14.1758	0.489573	0.313985	13.8618	Marshall Islands
528	24	2005	14.0485	0.493271	0.313774	13.7347	Marshall Islands
529	24	2006	13.9036	0.497456	0.310291	13.5933	Marshall Islands
530	24	2007	13.7261	0.50225	0.306798	13.4193	Marshall Islands
531	24	2008	13.6571	0.50636	0.284767	13.3723	Marshall Islands
532	24	2009	13.5368	0.510795	0.267681	13.2692	Marshall Islands
533	24	2010	13.4082	0.516085	0.269603	13.1386	Marshall Islands
534	24	2011	13.29	0.521177	0.261092	13.0289	Marshall Islands
535	24	2012	13.2164	0.526042	0.261887	12.9545	Marshall Islands
536	24	2013	13.1735	0.531446	0.261269	12.9122	Marshall Islands
537	24	2014	13.1538	0.53664	0.258723	12.8951	Marshall Islands
538	24	2015	13.1354	0.541793	0.259214	12.8762	Marshall Islands
539	24	2016	13.0947	0.546783	0.258936	12.8357	Marshall Islands
540	24	2017	13.0677	0.552065	0.258591	12.8091	Marshall Islands
541	24	2018	13.0448	0.557599	0.257038	12.7878	Marshall Islands
542	24	2019	12.9808	0.563429	0.256721	12.7241	Marshall Islands
543	24	2020	12.9693	0.568838	0.25525	12.714	Marshall Islands
544	24	2021	12.9171	0.574091	0.255452	12.6616	Marshall Islands
545	25	1990	15.0345	0.462512	0.324729	14.7098	Micronesia (Federated States of)
546	25	1991	15.0465	0.468145	0.320894	14.7257	Micronesia (Federated States of)
547	25	1992	15.0919	0.473793	0.321574	14.7703	Micronesia (Federated States of)
548	25	1993	15.1542	0.47994	0.316905	14.8373	Micronesia (Federated States of)
549	25	1994	15.265	0.4853	0.31643	14.9486	Micronesia (Federated States of)
550	25	1995	15.3471	0.491015	0.313996	15.0331	Micronesia (Federated States of)
551	25	1996	15.4261	0.49557	0.30984	15.1162	Micronesia (Federated States of)
552	25	1997	15.4857	0.49911	0.310386	15.1753	Micronesia (Federated States of)
553	25	1998	15.4468	0.502862	0.307898	15.1389	Micronesia (Federated States of)
554	25	1999	15.3845	0.506663	0.287837	15.0967	Micronesia (Federated States of)
555	25	2000	15.2836	0.511004	0.267449	15.0162	Micronesia (Federated States of)
556	25	2001	15.1837	0.515317	0.269488	14.9142	Micronesia (Federated States of)
557	25	2002	15.0162	0.519546	0.260613	14.7555	Micronesia (Federated States of)
558	25	2003	14.8377	0.52383	0.261491	14.5762	Micronesia (Federated States of)
559	25	2004	14.6664	0.527611	0.261144	14.4052	Micronesia (Federated States of)
560	25	2005	14.5003	0.531703	0.261013	14.2392	Micronesia (Federated States of)
561	25	2006	14.3359	0.535719	0.259039	14.0768	Micronesia (Federated States of)
562	25	2007	14.2584	0.539431	0.259882	13.9985	Micronesia (Federated States of)
563	25	2008	14.2445	0.542766	0.258925	13.9855	Micronesia (Federated States of)
564	25	2009	14.1519	0.546275	0.259096	13.8928	Micronesia (Federated States of)
565	25	2010	14.0513	0.550123	0.259911	13.7914	Micronesia (Federated States of)
566	25	2011	13.9523	0.55424	0.258738	13.6935	Micronesia (Federated States of)
567	25	2012	13.8312	0.557966	0.257016	13.5742	Micronesia (Federated States of)
568	25	2013	13.6971	0.561083	0.256661	13.4405	Micronesia (Federated States of)
569	25	2014	13.5928	0.56384	0.257782	13.3351	Micronesia (Federated States of)
570	25	2015	13.4765	0.567151	0.255464	13.221	Micronesia (Federated States of)
571	25	2016	13.302	0.570458	0.255598	13.0464	Micronesia (Federated States of)
572	25	2017	13.1257	0.57404	0.255479	12.8702	Micronesia (Federated States of)
573	25	2018	12.9538	0.577555	0.253763	12.7	Micronesia (Federated States of)
574	25	2019	12.7811	0.581195	0.254051	12.5271	Micronesia (Federated States of)
575	25	2020	12.6068	0.584527	0.25402	12.3528	Micronesia (Federated States of)
576	25	2021	12.422	0.587535	0.253075	12.1689	Micronesia (Federated States of)
577	26	1990	11.8899	0.310669	2.27617	9.61371	Papua New Guinea
578	26	1991	12.0891	0.314967	2.26997	9.81917	Papua New Guinea
579	26	1992	12.1579	0.31953	2.26825	9.88969	Papua New Guinea
580	26	1993	12.2346	0.325006	2.26977	9.96479	Papua New Guinea
581	26	1994	12.2724	0.330664	2.27373	9.99872	Papua New Guinea
582	26	1995	12.3391	0.335421	2.27046	10.0687	Papua New Guinea
583	26	1996	12.7528	0.340349	2.26921	10.4836	Papua New Guinea
584	26	1997	12.6516	0.344258	2.27005	10.3815	Papua New Guinea
585	26	1998	12.9658	0.347801	1.99648	10.9694	Papua New Guinea
586	26	1999	13.1741	0.351251	1.98829	11.1858	Papua New Guinea
587	26	2000	13.1214	0.354136	1.93662	11.1847	Papua New Guinea
588	26	2001	13.0191	0.356589	1.93494	11.0842	Papua New Guinea
589	26	2002	13.2788	0.358572	1.87818	11.4006	Papua New Guinea
590	26	2003	12.9009	0.360737	1.8645	11.0364	Papua New Guinea
591	26	2004	12.6378	0.362828	1.86958	10.7682	Papua New Guinea
592	26	2005	12.6442	0.365295	1.87176	10.7724	Papua New Guinea
593	26	2006	12.4395	0.367827	1.88297	10.5565	Papua New Guinea
594	26	2007	12.8859	0.370794	1.86381	11.0221	Papua New Guinea
595	26	2008	12.5571	0.373426	1.86817	10.689	Papua New Guinea
596	26	2009	11.8696	0.376528	1.86739	10.0022	Papua New Guinea
597	26	2010	13.2223	0.380287	1.86063	11.3617	Papua New Guinea
598	26	2011	14.0116	0.383588	1.86048	12.1511	Papua New Guinea
599	26	2012	14.3111	0.386781	1.84827	12.4628	Papua New Guinea
600	26	2013	13.5914	0.389926	1.84933	11.7421	Papua New Guinea
601	26	2014	14.0862	0.394005	1.8065	12.2797	Papua New Guinea
602	26	2015	15.1665	0.398286	1.80745	13.359	Papua New Guinea
603	26	2016	14.5187	0.402407	1.71883	12.7999	Papua New Guinea
604	26	2017	14.9945	0.406153	1.73597	13.2586	Papua New Guinea
605	26	2018	15.0159	0.409165	1.70745	13.3085	Papua New Guinea
606	26	2019	15.6577	0.412311	1.6667	13.991	Papua New Guinea
607	26	2020	15.1983	0.415187	1.6681	13.5302	Papua New Guinea
608	26	2021	14.8785	0.417797	1.05163	13.8269	Papua New Guinea
609	27	1990	11.4839	0.487491	0.315726	11.1682	Samoa
610	27	1991	11.4362	0.490987	0.313487	11.1227	Samoa
611	27	1992	11.4096	0.494027	0.314025	11.0956	Samoa
612	27	1993	11.3767	0.497079	0.310495	11.0662	Samoa
613	27	1994	11.3429	0.499485	0.310469	11.0324	Samoa
614	27	1995	11.2884	0.50237	0.307663	10.9807	Samoa
615	27	1996	11.1931	0.505778	0.284855	10.9082	Samoa
616	27	1997	11.1235	0.509096	0.275666	10.8479	Samoa
617	27	1998	11.0551	0.512368	0.271003	10.7841	Samoa
618	27	1999	11.0016	0.515409	0.270073	10.7315	Samoa
619	27	2000	10.884	0.518902	0.267818	10.6161	Samoa
620	27	2001	10.7365	0.522972	0.261782	10.4748	Samoa
621	27	2002	10.5419	0.527243	0.260768	10.2811	Samoa
622	27	2003	10.4638	0.531604	0.26101	10.2028	Samoa
623	27	2004	10.4046	0.536003	0.259859	10.1447	Samoa
624	27	2005	10.4012	0.540558	0.258576	10.1426	Samoa
625	27	2006	10.3586	0.544812	0.258828	10.0997	Samoa
626	27	2007	10.4671	0.549111	0.258155	10.209	Samoa
627	27	2008	10.5391	0.553165	0.258772	10.2804	Samoa
628	27	2009	10.636	0.556474	0.258149	10.3779	Samoa
629	27	2010	10.6835	0.559623	0.256559	10.427	Samoa
630	27	2011	10.6517	0.562892	0.256682	10.395	Samoa
631	27	2012	10.6954	0.56532	0.257224	10.4382	Samoa
632	27	2013	10.6123	0.567449	0.255715	10.3566	Samoa
633	27	2014	10.4912	0.569494	0.255313	10.2359	Samoa
634	27	2015	10.3234	0.571999	0.255736	10.0677	Samoa
635	27	2016	10.0989	0.575402	0.255481	9.84345	Samoa
636	27	2017	9.81363	0.578925	0.253451	9.56018	Samoa
637	27	2018	9.50033	0.582321	0.254207	9.24612	Samoa
638	27	2019	9.15291	0.586257	0.252964	8.89994	Samoa
639	27	2020	8.88553	0.590075	0.251004	8.63453	Samoa
640	27	2021	8.64545	0.593393	0.251345	8.3941	Samoa
641	28	1990	5.91102	0.301217	2.27492	3.6361	Solomon Islands
642	28	1991	6.079	0.305831	2.27539	3.80361	Solomon Islands
643	28	1992	6.00073	0.311432	2.27726	3.72347	Solomon Islands
644	28	1993	6.06472	0.317151	2.27033	3.79439	Solomon Islands
645	28	1994	6.12489	0.3233	2.27325	3.85164	Solomon Islands
646	28	1995	6.07562	0.329969	2.26819	3.80744	Solomon Islands
647	28	1996	6.10462	0.336208	2.27396	3.83066	Solomon Islands
648	28	1997	6.17465	0.341836	2.27741	3.89725	Solomon Islands
649	28	1998	6.16905	0.347135	2.01184	4.1572	Solomon Islands
650	28	1999	6.25067	0.351867	1.91324	4.33743	Solomon Islands
651	28	2000	6.07445	0.354799	1.91745	4.15701	Solomon Islands
652	28	2001	5.93065	0.356627	1.91805	4.0126	Solomon Islands
653	28	2002	6.01632	0.35791	1.8866	4.12972	Solomon Islands
654	28	2003	6.0582	0.359424	1.88573	4.17247	Solomon Islands
655	28	2004	6.03824	0.361291	1.87582	4.16242	Solomon Islands
656	28	2005	5.91682	0.36358	1.88008	4.03673	Solomon Islands
657	28	2006	6.03479	0.366444	1.87674	4.15805	Solomon Islands
658	28	2007	6.00927	0.369828	1.87119	4.13808	Solomon Islands
659	28	2008	5.5826	0.373765	1.86827	3.71433	Solomon Islands
660	28	2009	5.9234	0.377821	1.85818	4.06522	Solomon Islands
661	28	2010	5.7748	0.382718	1.85905	3.91575	Solomon Islands
662	28	2011	6.16732	0.388055	1.84703	4.3203	Solomon Islands
663	28	2012	6.23866	0.393005	1.80273	4.43593	Solomon Islands
664	28	2013	6.27856	0.397906	1.79982	4.47874	Solomon Islands
665	28	2014	6.37394	0.402245	1.72795	4.646	Solomon Islands
666	28	2015	6.34637	0.406234	1.72949	4.61688	Solomon Islands
667	28	2016	6.21549	0.410407	1.71158	4.50391	Solomon Islands
668	28	2017	6.26315	0.414676	1.66918	4.59397	Solomon Islands
669	28	2018	6.27488	0.418889	0.852071	5.42281	Solomon Islands
670	28	2019	6.26673	0.422736	1.00002	5.26671	Solomon Islands
671	28	2020	6.25425	0.426112	1.05396	5.2003	Solomon Islands
672	28	2021	6.12425	0.42936	0.58467	5.53958	Solomon Islands
673	29	1990	5.93449	0.491807	0.313183	5.62131	Tonga
674	29	1991	5.85311	0.498166	0.310122	5.54299	Tonga
675	29	1992	5.66925	0.50366	0.307162	5.36209	Tonga
676	29	1993	5.67531	0.508904	0.274516	5.4008	Tonga
677	29	1994	5.68023	0.514208	0.270265	5.40996	Tonga
678	29	1995	5.61509	0.520215	0.263369	5.35172	Tonga
679	29	1996	5.63863	0.525808	0.261596	5.37703	Tonga
680	29	1997	5.71337	0.531009	0.26129	5.45208	Tonga
681	29	1998	5.81279	0.536172	0.259166	5.55362	Tonga
682	29	1999	5.87827	0.541317	0.26004	5.61823	Tonga
683	29	2000	5.84576	0.546303	0.258353	5.58741	Tonga
684	29	2001	5.80583	0.551054	0.258388	5.54744	Tonga
685	29	2002	5.72059	0.556008	0.258793	5.46179	Tonga
686	29	2003	5.65243	0.560736	0.256883	5.39554	Tonga
687	29	2004	5.58452	0.564806	0.256955	5.32756	Tonga
688	29	2005	5.57148	0.568449	0.255591	5.31589	Tonga
689	29	2006	5.59714	0.57162	0.255116	5.34202	Tonga
690	29	2007	5.59448	0.574352	0.255176	5.33931	Tonga
691	29	2008	5.60966	0.577305	0.255165	5.35449	Tonga
692	29	2009	5.60947	0.579171	0.253329	5.35614	Tonga
693	29	2010	5.62004	0.580657	0.254688	5.36535	Tonga
694	29	2011	5.58175	0.582657	0.253529	5.32822	Tonga
695	29	2012	5.59511	0.584771	0.253638	5.34147	Tonga
696	29	2013	5.60784	0.587351	0.253444	5.3544	Tonga
697	29	2014	5.57542	0.590827	0.250922	5.3245	Tonga
698	29	2015	5.5419	0.594966	0.250799	5.2911	Tonga
699	29	2016	5.48461	0.600344	0.25013	5.23448	Tonga
700	29	2017	5.4368	0.606244	0.249545	5.18725	Tonga
701	29	2018	5.40315	0.611954	0.249475	5.15367	Tonga
702	29	2019	5.37456	0.617324	0.251241	5.12332	Tonga
703	29	2020	5.36305	0.622104	0.249041	5.11401	Tonga
704	29	2021	5.33711	0.62635	0.249712	5.0874	Tonga
705	30	1990	10.9475	0.3531	1.92998	9.01748	Vanuatu
706	30	1991	11.8856	0.357005	1.92233	9.96324	Vanuatu
707	30	1992	12.512	0.360893	1.87993	10.632	Vanuatu
708	30	1993	12.7969	0.364444	1.87691	10.92	Vanuatu
709	30	1994	13.1933	0.368501	1.88139	11.3119	Vanuatu
710	30	1995	13.0681	0.372479	1.86349	11.2046	Vanuatu
711	30	1996	13.2503	0.376461	1.86418	11.3861	Vanuatu
712	30	1997	13.2935	0.380667	1.85847	11.435	Vanuatu
713	30	1998	13.3046	0.38469	1.85036	11.4543	Vanuatu
714	30	1999	13.4918	0.388301	1.84955	11.6423	Vanuatu
715	30	2000	13.1803	0.392158	1.80406	11.3763	Vanuatu
716	30	2001	13.3013	0.395325	1.80651	11.4948	Vanuatu
717	30	2002	12.5761	0.397724	1.80553	10.7706	Vanuatu
718	30	2003	11.7619	0.400396	1.73058	10.0313	Vanuatu
719	30	2004	11.853	0.403226	1.727	10.126	Vanuatu
720	30	2005	12.5675	0.406489	1.72103	10.8464	Vanuatu
721	30	2006	12.6955	0.410502	1.658	11.0375	Vanuatu
722	30	2007	12.975	0.414916	1.66943	11.3056	Vanuatu
723	30	2008	12.9712	0.419853	1.10881	11.8624	Vanuatu
724	30	2009	12.7635	0.424855	1.1161	11.6474	Vanuatu
725	30	2010	12.648	0.429658	0.640439	12.0075	Vanuatu
726	30	2011	12.8115	0.434283	0.622444	12.1891	Vanuatu
727	30	2012	12.8131	0.438662	0.519714	12.2934	Vanuatu
728	30	2013	12.8276	0.44272	0.503229	12.3244	Vanuatu
729	30	2014	12.8032	0.446687	0.45426	12.3489	Vanuatu
730	30	2015	12.7033	0.45033	0.394655	12.3086	Vanuatu
731	30	2016	12.6009	0.454073	0.417484	12.1835	Vanuatu
732	30	2017	12.5133	0.458017	0.329972	12.1834	Vanuatu
733	30	2018	12.4871	0.46208	0.326114	12.161	Vanuatu
734	30	2019	12.4395	0.466276	0.323688	12.1158	Vanuatu
735	30	2020	12.4343	0.470038	0.322024	12.1123	Vanuatu
736	30	2021	12.3537	0.473101	0.321525	12.0322	Vanuatu
737	33	1990	2.48743	0.544415	0.258224	2.2292	Armenia
738	33	1991	2.61226	0.547562	0.258302	2.35396	Armenia
739	33	1992	2.64201	0.548975	0.259291	2.38272	Armenia
740	33	1993	2.85401	0.551215	0.25921	2.5948	Armenia
741	33	1994	2.5649	0.553784	0.259396	2.3055	Armenia
742	33	1995	2.68897	0.556816	0.257007	2.43197	Armenia
743	33	1996	2.54982	0.560538	0.257363	2.29245	Armenia
744	33	1997	2.44444	0.564627	0.256665	2.18777	Armenia
745	33	1998	2.37405	0.569557	0.254737	2.11931	Armenia
746	33	1999	2.46793	0.574323	0.256164	2.21177	Armenia
747	33	2000	2.3715	0.579438	0.25357	2.11793	Armenia
748	33	2001	2.41153	0.585419	0.253285	2.15825	Armenia
749	33	2002	2.42453	0.592711	0.250462	2.17407	Armenia
750	33	2003	2.48708	0.600809	0.249995	2.23709	Armenia
751	33	2004	2.56768	0.609032	0.250051	2.31762	Armenia
752	33	2005	2.74703	0.61776	0.249635	2.4974	Armenia
753	33	2006	2.85192	0.626688	0.250124	2.60179	Armenia
754	33	2007	2.81233	0.635871	0.249767	2.56256	Armenia
755	33	2008	3.07935	0.644432	0.249859	2.82949	Armenia
756	33	2009	3.0968	0.649715	0.249873	2.84693	Armenia
757	33	2010	3.28795	0.654812	0.250299	3.03765	Armenia
758	33	2011	2.83856	0.659818	0.250249	2.58831	Armenia
759	33	2012	2.20677	0.664833	0.249426	1.95734	Armenia
760	33	2013	1.44049	0.669534	0.249744	1.19074	Armenia
761	33	2014	1.30331	0.673932	0.250172	1.05314	Armenia
762	33	2015	1.08363	0.678055	0.249852	0.833778	Armenia
763	33	2016	1.16865	0.681746	0.250016	0.918633	Armenia
764	33	2017	1.05241	0.68598	0.249555	0.802855	Armenia
765	33	2018	1.18891	0.690277	0.250419	0.93849	Armenia
766	33	2019	1.2675	0.694766	0.250515	1.01698	Armenia
767	33	2020	1.25021	0.698269	0.249811	1.0004	Armenia
768	33	2021	1.3184	0.701833	0.249974	1.06843	Armenia
769	34	1990	21.92	0.595986	0.251524	21.6685	Azerbaijan
770	34	1991	23.8559	0.595808	0.250953	23.605	Azerbaijan
771	34	1992	22.4786	0.594651	0.251578	22.227	Azerbaijan
772	34	1993	24.8629	0.593543	0.250718	24.6122	Azerbaijan
773	34	1994	23.8723	0.592089	0.250468	23.6218	Azerbaijan
774	34	1995	24.5086	0.589441	0.251277	24.2573	Azerbaijan
775	34	1996	23.2157	0.586316	0.253143	22.9626	Azerbaijan
776	34	1997	23.1942	0.583222	0.253021	22.9412	Azerbaijan
777	34	1998	23.3945	0.580393	0.253179	23.1413	Azerbaijan
778	34	1999	23.7259	0.579193	0.253877	23.472	Azerbaijan
779	34	2000	23.8647	0.580021	0.253581	23.6112	Azerbaijan
780	34	2001	24.3264	0.582194	0.253834	24.0726	Azerbaijan
781	34	2002	24.501	0.585716	0.253468	24.2475	Azerbaijan
782	34	2003	24.8785	0.590039	0.251013	24.6274	Azerbaijan
783	34	2004	24.9553	0.594646	0.250877	24.7044	Azerbaijan
784	34	2005	23.6408	0.602485	0.249944	23.3908	Azerbaijan
785	34	2006	22.6627	0.613771	0.249785	22.4129	Azerbaijan
786	34	2007	21.4757	0.626111	0.24948	21.2262	Azerbaijan
787	34	2008	20.5523	0.636901	0.249959	20.3023	Azerbaijan
788	34	2009	19.9423	0.645163	0.250275	19.6921	Azerbaijan
789	34	2010	19.1671	0.652057	0.249626	18.9175	Azerbaijan
790	34	2011	18.4422	0.657972	0.249478	18.1927	Azerbaijan
791	34	2012	18.1974	0.662897	0.250114	17.9473	Azerbaijan
792	34	2013	17.4982	0.667659	0.249602	17.2486	Azerbaijan
793	34	2014	17.0601	0.672163	0.250184	16.8099	Azerbaijan
794	34	2015	16.74	0.676245	0.249961	16.49	Azerbaijan
795	34	2016	16.4343	0.679808	0.251015	16.1833	Azerbaijan
796	34	2017	16.1176	0.683263	0.249623	15.868	Azerbaijan
797	34	2018	17.4157	0.686561	0.249606	17.1661	Azerbaijan
798	34	2019	18.2108	0.689835	0.250291	17.9605	Azerbaijan
799	34	2020	17.6771	0.692605	0.250031	17.4271	Azerbaijan
800	34	2021	19.4966	0.694851	0.250347	19.2462	Azerbaijan
801	35	1990	17.2434	0.656136	0.249666	16.9938	Georgia
802	35	1991	18.2132	0.662113	0.249505	17.9637	Georgia
803	35	1992	18.407	0.665021	0.249592	18.1574	Georgia
804	35	1993	20.021	0.663467	0.249219	19.7717	Georgia
805	35	1994	21.2586	0.658134	0.249667	21.0089	Georgia
806	35	1995	24.4126	0.651364	0.249868	24.1627	Georgia
807	35	1996	27.786	0.644558	0.249345	27.5367	Georgia
808	35	1997	27.4233	0.638526	0.249871	27.1734	Georgia
809	35	1998	28.0707	0.633348	0.24993	27.8208	Georgia
810	35	1999	21.6035	0.630278	0.24939	21.3541	Georgia
811	35	2000	21.368	0.630266	0.249573	21.1185	Georgia
812	35	2001	25.609	0.633388	0.248771	25.3602	Georgia
813	35	2002	24.9883	0.63837	0.250355	24.738	Georgia
814	35	2003	28.0097	0.644066	0.249621	27.7601	Georgia
815	35	2004	28.1017	0.648921	0.249754	27.852	Georgia
816	35	2005	32.4478	0.653616	0.249841	32.198	Georgia
817	35	2006	34.496	0.658403	0.250669	34.2453	Georgia
818	35	2007	33.8895	0.663698	0.249905	33.6395	Georgia
819	35	2008	38.8735	0.668442	0.250346	38.6231	Georgia
820	35	2009	38.1786	0.672449	0.249842	37.9288	Georgia
821	35	2010	34.7123	0.677035	0.249854	34.4624	Georgia
822	35	2011	25.8635	0.681567	0.249598	25.6139	Georgia
823	35	2012	22.5617	0.685519	0.249642	22.312	Georgia
824	35	2013	14.0319	0.688603	0.249874	13.7821	Georgia
825	35	2014	12.0615	0.692155	0.249584	11.812	Georgia
826	35	2015	10.7476	0.697316	0.249993	10.4976	Georgia
827	35	2016	12.5294	0.703731	0.249922	12.2795	Georgia
828	35	2017	11.5814	0.710875	0.249175	11.3323	Georgia
829	35	2018	12.6374	0.717994	0.249027	12.3883	Georgia
830	35	2019	13.011	0.724536	0.250923	12.76	Georgia
831	35	2020	12.16	0.729126	0.250025	11.91	Georgia
832	35	2021	13.3028	0.732474	0.249853	13.0529	Georgia
833	36	1990	3.76182	0.589436	0.25018	3.51164	Kazakhstan
834	36	1991	4.02485	0.590968	0.25018	3.77467	Kazakhstan
835	36	1992	4.30261	0.596128	0.25107	4.05154	Kazakhstan
836	36	1993	4.74958	0.603138	0.250527	4.49905	Kazakhstan
837	36	1994	5.61165	0.610591	0.249374	5.36228	Kazakhstan
838	36	1995	6.20589	0.618574	0.250231	5.95565	Kazakhstan
839	36	1996	6.6917	0.626013	0.25038	6.44132	Kazakhstan
840	36	1997	6.95639	0.631167	0.250138	6.70625	Kazakhstan
841	36	1998	8.17806	0.635389	0.249221	7.92884	Kazakhstan
842	36	1999	10.3516	0.64018	0.249851	10.1017	Kazakhstan
843	36	2000	14.6994	0.64469	0.248962	14.4505	Kazakhstan
844	36	2001	16.7323	0.648397	0.250383	16.482	Kazakhstan
845	36	2002	18.1027	0.651529	0.250519	17.8522	Kazakhstan
846	36	2003	22.9185	0.654836	0.249271	22.6692	Kazakhstan
847	36	2004	43.2993	0.658733	0.249364	43.05	Kazakhstan
848	36	2005	56.3501	0.662944	0.250004	56.1001	Kazakhstan
849	36	2006	62.1147	0.667049	0.2501	61.8646	Kazakhstan
850	36	2007	62.9489	0.671367	0.250233	62.6987	Kazakhstan
851	36	2008	62.3831	0.676353	0.249526	62.1335	Kazakhstan
852	36	2009	58.5815	0.681607	0.249392	58.3321	Kazakhstan
853	36	2010	59.0917	0.686997	0.250279	58.8414	Kazakhstan
854	36	2011	56.8062	0.691759	0.249892	56.5563	Kazakhstan
855	36	2012	55.0992	0.695313	0.249879	54.8493	Kazakhstan
856	36	2013	54.8215	0.699054	0.249922	54.5716	Kazakhstan
857	36	2014	55.886	0.703512	0.250057	55.636	Kazakhstan
858	36	2015	55.1425	0.70823	0.250438	54.892	Kazakhstan
859	36	2016	54.0357	0.712569	0.250185	53.7855	Kazakhstan
860	36	2017	51.3459	0.716027	0.249499	51.0964	Kazakhstan
861	36	2018	51.983	0.718532	0.249369	51.7337	Kazakhstan
862	36	2019	51.7224	0.720798	0.249943	51.4725	Kazakhstan
863	36	2020	48.9584	0.722789	0.249421	48.7089	Kazakhstan
864	36	2021	51.7163	0.725144	0.24942	51.4668	Kazakhstan
865	37	1990	7.41411	0.519408	0.261183	7.15293	Kyrgyzstan
866	37	1991	7.83497	0.523747	0.263056	7.57191	Kyrgyzstan
867	37	1992	8.14111	0.527902	0.262433	7.87868	Kyrgyzstan
868	37	1993	8.25492	0.532431	0.258886	7.99603	Kyrgyzstan
869	37	1994	8.77707	0.536233	0.259461	8.51761	Kyrgyzstan
870	37	1995	8.85345	0.539053	0.260362	8.59309	Kyrgyzstan
871	37	1996	8.67915	0.541629	0.260561	8.41859	Kyrgyzstan
872	37	1997	8.47053	0.543341	0.259645	8.21088	Kyrgyzstan
873	37	1998	8.33205	0.543259	0.259596	8.07245	Kyrgyzstan
874	37	1999	8.33793	0.542867	0.259374	8.07856	Kyrgyzstan
875	37	2000	8.20734	0.543036	0.259472	7.94787	Kyrgyzstan
876	37	2001	8.88069	0.543806	0.259411	8.62128	Kyrgyzstan
877	37	2002	9.29537	0.544375	0.258943	9.03643	Kyrgyzstan
878	37	2003	10.8225	0.545649	0.258061	10.5644	Kyrgyzstan
879	37	2004	14.4201	0.547262	0.258886	14.1612	Kyrgyzstan
880	37	2005	15.7229	0.54826	0.25828	15.4646	Kyrgyzstan
881	37	2006	17.5273	0.549384	0.258621	17.2687	Kyrgyzstan
882	37	2007	18.0809	0.551146	0.258651	17.8223	Kyrgyzstan
883	37	2008	18.5897	0.553206	0.258646	18.331	Kyrgyzstan
884	37	2009	18.1678	0.555124	0.259459	17.9083	Kyrgyzstan
885	37	2010	18.3931	0.556417	0.256863	18.1363	Kyrgyzstan
886	37	2011	17.2207	0.558923	0.256416	16.9643	Kyrgyzstan
887	37	2012	16.4427	0.561542	0.257032	16.1856	Kyrgyzstan
888	37	2013	15.4085	0.565777	0.257396	15.1511	Kyrgyzstan
889	37	2014	15.3532	0.570569	0.255194	15.098	Kyrgyzstan
890	37	2015	12.9616	0.575463	0.256407	12.7052	Kyrgyzstan
891	37	2016	11.9276	0.580389	0.253217	11.6744	Kyrgyzstan
892	37	2017	11.165	0.585766	0.253562	10.9114	Kyrgyzstan
893	37	2018	12.5786	0.591237	0.251303	12.3273	Kyrgyzstan
894	37	2019	12.5057	0.596502	0.250995	12.2547	Kyrgyzstan
895	37	2020	12.5568	0.6005	0.249694	12.3071	Kyrgyzstan
896	37	2021	12.6216	0.603979	0.249483	12.3721	Kyrgyzstan
897	38	1990	36.0334	0.46655	0.323013	35.7104	Mongolia
898	38	1991	36.668	0.472199	0.321167	36.3469	Mongolia
899	38	1992	37.7725	0.477587	0.317818	37.4547	Mongolia
900	38	1993	40.3912	0.482727	0.31796	40.0733	Mongolia
901	38	1994	38.9128	0.488277	0.315558	38.5972	Mongolia
902	38	1995	41.6381	0.495007	0.313799	41.3243	Mongolia
903	38	1996	41.3647	0.501704	0.311334	41.0533	Mongolia
904	38	1997	41.2702	0.508558	0.276607	40.9936	Mongolia
905	38	1998	40.3632	0.514793	0.268678	40.0945	Mongolia
906	38	1999	39.638	0.520781	0.263231	39.3748	Mongolia
907	38	2000	38.9254	0.52665	0.261825	38.6635	Mongolia
908	38	2001	38.8359	0.53262	0.259197	38.5767	Mongolia
909	38	2002	36.6838	0.538425	0.258939	36.4248	Mongolia
910	38	2003	35.8489	0.543972	0.259174	35.5897	Mongolia
911	38	2004	33.678	0.549551	0.258379	33.4196	Mongolia
912	38	2005	32.3507	0.55468	0.258669	32.092	Mongolia
913	38	2006	30.8197	0.559561	0.25663	30.5631	Mongolia
914	38	2007	29.8658	0.564237	0.257154	29.6087	Mongolia
915	38	2008	28.5547	0.568501	0.255595	28.2991	Mongolia
916	38	2009	28.848	0.571342	0.255765	28.5922	Mongolia
917	38	2010	29.5241	0.574407	0.255355	29.2688	Mongolia
918	38	2011	26.9559	0.578601	0.253452	26.7025	Mongolia
919	38	2012	24.6942	0.583256	0.253921	24.4403	Mongolia
920	38	2013	22.6242	0.588081	0.251143	22.373	Mongolia
921	38	2014	20.4906	0.592867	0.25051	20.24	Mongolia
922	38	2015	19.247	0.59686	0.251037	18.996	Mongolia
923	38	2016	17.9203	0.600261	0.250401	17.6699	Mongolia
924	38	2017	16.883	0.603722	0.249767	16.6332	Mongolia
925	38	2018	16.4896	0.607502	0.249568	16.24	Mongolia
926	38	2019	16.9701	0.611251	0.250026	16.7201	Mongolia
927	38	2020	17.1896	0.61463	0.249705	16.9399	Mongolia
928	38	2021	16.1009	0.617622	0.249418	15.8515	Mongolia
929	39	1990	0.323615	0.466155	0.322228	0.00138713	Tajikistan
930	39	1991	0.332551	0.472342	0.321455	0.0110963	Tajikistan
931	39	1992	0.329946	0.475745	0.320363	0.00958285	Tajikistan
932	39	1993	0.343502	0.478239	0.318098	0.0254035	Tajikistan
933	39	1994	0.347802	0.478726	0.317915	0.029887	Tajikistan
934	39	1995	0.353698	0.477587	0.317724	0.0359747	Tajikistan
935	39	1996	0.350915	0.474346	0.321128	0.0297866	Tajikistan
936	39	1997	0.352853	0.470275	0.321347	0.031506	Tajikistan
937	39	1998	0.346042	0.465342	0.324776	0.021266	Tajikistan
938	39	1999	0.348642	0.460506	0.324859	0.023783	Tajikistan
939	39	2000	0.347345	0.457061	0.330899	0.0164453	Tajikistan
940	39	2001	0.346565	0.456257	0.328808	0.0177578	Tajikistan
941	39	2002	0.340401	0.458808	0.324643	0.0157581	Tajikistan
942	39	2003	0.343351	0.46333	0.324238	0.0191127	Tajikistan
943	39	2004	0.33277	0.469154	0.321412	0.0113578	Tajikistan
944	39	2005	0.333979	0.474638	0.321081	0.0128983	Tajikistan
945	39	2006	0.329127	0.479652	0.318597	0.0105295	Tajikistan
946	39	2007	0.328466	0.484211	0.31501	0.0134565	Tajikistan
947	39	2008	0.325873	0.488441	0.316233	0.0096403	Tajikistan
948	39	2009	0.324603	0.492064	0.313632	0.0109711	Tajikistan
949	39	2010	0.326158	0.495894	0.310048	0.0161097	Tajikistan
950	39	2011	0.326361	0.49987	0.309419	0.0169419	Tajikistan
951	39	2012	0.327466	0.503954	0.307244	0.0202225	Tajikistan
952	39	2013	0.332292	0.507971	0.279071	0.0532213	Tajikistan
953	39	2014	0.337044	0.51199	0.267792	0.0692514	Tajikistan
954	39	2015	0.335949	0.515783	0.26621	0.0697395	Tajikistan
955	39	2016	0.337062	0.519897	0.261838	0.0752232	Tajikistan
956	39	2017	0.347732	0.524493	0.261486	0.0862455	Tajikistan
957	39	2018	0.337645	0.529154	0.261275	0.0763697	Tajikistan
958	39	2019	0.332811	0.53377	0.259329	0.0734826	Tajikistan
959	39	2020	0.331366	0.537691	0.259104	0.0722618	Tajikistan
960	39	2021	0.327974	0.541511	0.259181	0.0687927	Tajikistan
961	40	1990	22.9613	0.563127	0.257747	22.7035	Turkmenistan
962	40	1991	23.2702	0.564939	0.256503	23.0137	Turkmenistan
963	40	1992	24.5215	0.565588	0.257258	24.2642	Turkmenistan
964	40	1993	25.8271	0.567174	0.255661	25.5715	Turkmenistan
965	40	1994	26.2979	0.567289	0.254682	26.0432	Turkmenistan
966	40	1995	27.2744	0.567199	0.255427	27.019	Turkmenistan
967	40	1996	29.3395	0.567061	0.255653	29.0838	Turkmenistan
968	40	1997	30.5871	0.565623	0.256794	30.3303	Turkmenistan
969	40	1998	31.0856	0.564405	0.257985	30.8277	Turkmenistan
970	40	1999	32.9503	0.564716	0.257194	32.6931	Turkmenistan
971	40	2000	38.631	0.567421	0.255418	38.3756	Turkmenistan
972	40	2001	44.7253	0.571044	0.255786	44.4695	Turkmenistan
973	40	2002	47.6036	0.575596	0.254951	47.3487	Turkmenistan
974	40	2003	51.7871	0.58082	0.253525	51.5336	Turkmenistan
975	40	2004	59.4425	0.586712	0.253332	59.1892	Turkmenistan
976	40	2005	63.9263	0.593389	0.250346	63.676	Turkmenistan
977	40	2006	65.2518	0.599896	0.24949	65.0023	Turkmenistan
978	40	2007	62.6015	0.606042	0.250601	62.3509	Turkmenistan
979	40	2008	65.236	0.611923	0.249168	64.9868	Turkmenistan
980	40	2009	59.3862	0.617653	0.24988	59.1363	Turkmenistan
981	40	2010	58.1542	0.623235	0.249073	57.9051	Turkmenistan
982	40	2011	59.2095	0.629234	0.24985	58.9597	Turkmenistan
983	40	2012	55.2948	0.635263	0.249569	55.0452	Turkmenistan
984	40	2013	45.3886	0.641362	0.249143	45.1394	Turkmenistan
985	40	2014	44.0206	0.647542	0.249355	43.7712	Turkmenistan
986	40	2015	36.5678	0.653353	0.249315	36.3185	Turkmenistan
987	40	2016	36.9374	0.658946	0.249743	36.6877	Turkmenistan
988	40	2017	36.4109	0.664285	0.249489	36.1614	Turkmenistan
989	40	2018	36.8814	0.669434	0.249884	36.6316	Turkmenistan
990	40	2019	37.2007	0.674304	0.2497	36.951	Turkmenistan
991	40	2020	37.2608	0.678298	0.249804	37.011	Turkmenistan
992	40	2021	37.2214	0.682161	0.249678	36.9718	Turkmenistan
993	41	1990	7.89364	0.500242	0.309925	7.58371	Uzbekistan
994	41	1991	7.93101	0.501545	0.310499	7.62051	Uzbekistan
995	41	1992	8.16429	0.502905	0.306802	7.85749	Uzbekistan
996	41	1993	8.48147	0.506557	0.283505	8.19797	Uzbekistan
997	41	1994	8.54879	0.511019	0.269084	8.2797	Uzbekistan
998	41	1995	8.34766	0.516986	0.269183	8.07847	Uzbekistan
999	41	1996	8.28471	0.524393	0.261753	8.02296	Uzbekistan
1000	41	1997	8.39177	0.532686	0.259418	8.13236	Uzbekistan
1001	41	1998	9.00409	0.541279	0.260664	8.74343	Uzbekistan
1002	41	1999	8.29909	0.549739	0.258569	8.04052	Uzbekistan
1003	41	2000	7.56055	0.557522	0.25682	7.30373	Uzbekistan
1004	41	2001	7.55272	0.564803	0.256974	7.29575	Uzbekistan
1005	41	2002	7.62567	0.57169	0.255653	7.37002	Uzbekistan
1006	41	2003	7.60165	0.578007	0.254444	7.34721	Uzbekistan
1007	41	2004	7.683	0.583943	0.254396	7.4286	Uzbekistan
1008	41	2005	7.82076	0.589531	0.250706	7.57006	Uzbekistan
1009	41	2006	7.53784	0.594498	0.250607	7.28723	Uzbekistan
1010	41	2007	7.54195	0.599628	0.250037	7.29191	Uzbekistan
1011	41	2008	7.46648	0.604889	0.250268	7.21621	Uzbekistan
1012	41	2009	7.36016	0.610352	0.250206	7.10995	Uzbekistan
1013	41	2010	7.35254	0.616098	0.250584	7.10195	Uzbekistan
1014	41	2011	7.28006	0.621345	0.25029	7.02977	Uzbekistan
1015	41	2012	6.47999	0.626202	0.249462	6.23053	Uzbekistan
1016	41	2013	4.79242	0.630796	0.249938	4.54248	Uzbekistan
1017	41	2014	5.11794	0.635257	0.250192	4.86775	Uzbekistan
1018	41	2015	4.53338	0.639806	0.24986	4.28352	Uzbekistan
1019	41	2016	4.89655	0.644231	0.249585	4.64697	Uzbekistan
1020	41	2017	4.45357	0.648119	0.249337	4.20423	Uzbekistan
1021	41	2018	4.44447	0.651918	0.249802	4.19467	Uzbekistan
1022	41	2019	4.35988	0.655837	0.24919	4.11069	Uzbekistan
1023	41	2020	4.3482	0.659124	0.249646	4.09855	Uzbekistan
1024	41	2021	4.28175	0.662622	0.24999	4.03176	Uzbekistan
1025	43	1990	11.8055	0.557773	0.256604	11.5489	Albania
1026	43	1991	12.3467	0.555629	0.259253	12.0875	Albania
1027	43	1992	12.6213	0.553108	0.259473	12.3618	Albania
1028	43	1993	12.7376	0.552453	0.258522	12.4791	Albania
1029	43	1994	12.8493	0.553764	0.258188	12.5912	Albania
1030	43	1995	13.1802	0.557041	0.256677	12.9236	Albania
1031	43	1996	13.7574	0.562249	0.257554	13.4998	Albania
1032	43	1997	14.4096	0.566803	0.257223	14.1524	Albania
1033	43	1998	15.0988	0.572534	0.255673	14.8431	Albania
1034	43	1999	16.1507	0.578295	0.253156	15.8975	Albania
1035	43	2000	16.9782	0.584664	0.253608	16.7246	Albania
1036	43	2001	16.5719	0.592413	0.250829	16.3211	Albania
1037	43	2002	16.6069	0.599866	0.249471	16.3574	Albania
1038	43	2003	16.4796	0.606971	0.249439	16.2302	Albania
1039	43	2004	15.9705	0.613864	0.249	15.7215	Albania
1040	43	2005	15.6342	0.62068	0.249375	15.3849	Albania
1041	43	2006	15.3329	0.627486	0.250069	15.0829	Albania
1042	43	2007	14.6831	0.634168	0.249952	14.4332	Albania
1043	43	2008	14.6004	0.640766	0.250005	14.3504	Albania
1044	43	2009	14.3053	0.646816	0.249926	14.0553	Albania
1045	43	2010	13.9375	0.652654	0.250368	13.6872	Albania
1046	43	2011	14.1703	0.658197	0.249528	13.9208	Albania
1047	43	2012	13.9333	0.663557	0.249824	13.6834	Albania
1048	43	2013	13.5711	0.66874	0.24962	13.3215	Albania
1049	43	2014	13.1988	0.674113	0.249271	12.9495	Albania
1050	43	2015	12.5344	0.679669	0.250392	12.284	Albania
1051	43	2016	12.1514	0.685037	0.250003	11.9014	Albania
1052	43	2017	12.5573	0.690379	0.249561	12.3078	Albania
1053	43	2018	12.5754	0.695567	0.249876	12.3255	Albania
1054	43	2019	13.4106	0.700288	0.250316	13.1603	Albania
1055	43	2020	10.8387	0.70379	0.250013	10.5887	Albania
1056	43	2021	12.0228	0.70685	0.24941	11.7734	Albania
1057	44	1990	17.2226	0.541133	0.259369	16.9632	Bosnia and Herzegovina
1058	44	1991	18.211	0.541346	0.258804	17.9522	Bosnia and Herzegovina
1059	44	1992	20.0857	0.539303	0.259935	19.8258	Bosnia and Herzegovina
1060	44	1993	20.8806	0.536032	0.259249	20.6213	Bosnia and Herzegovina
1061	44	1994	22.4352	0.533853	0.260357	22.1749	Bosnia and Herzegovina
1062	44	1995	24.4705	0.534026	0.259332	24.2112	Bosnia and Herzegovina
1063	44	1996	23.5816	0.545549	0.258486	23.3231	Bosnia and Herzegovina
1064	44	1997	21.2711	0.563565	0.257691	21.0134	Bosnia and Herzegovina
1065	44	1998	19.5741	0.58183	0.253222	19.3209	Bosnia and Herzegovina
1066	44	1999	19.341	0.597997	0.249775	19.0912	Bosnia and Herzegovina
1067	44	2000	18.9337	0.610951	0.249583	18.6841	Bosnia and Herzegovina
1068	44	2001	18.71	0.621989	0.24944	18.4606	Bosnia and Herzegovina
1069	44	2002	18.6545	0.632076	0.24916	18.4053	Bosnia and Herzegovina
1070	44	2003	18.2225	0.640635	0.250348	17.9721	Bosnia and Herzegovina
1071	44	2004	17.6457	0.647794	0.249211	17.3964	Bosnia and Herzegovina
1072	44	2005	17.5364	0.653859	0.250364	17.2861	Bosnia and Herzegovina
1073	44	2006	17.1937	0.659814	0.250098	16.9436	Bosnia and Herzegovina
1074	44	2007	16.8761	0.665579	0.249426	16.6267	Bosnia and Herzegovina
1075	44	2008	15.8301	0.671101	0.250114	15.5799	Bosnia and Herzegovina
1076	44	2009	15.7215	0.676033	0.249918	15.4716	Bosnia and Herzegovina
1077	44	2010	15.3591	0.680824	0.249747	15.1093	Bosnia and Herzegovina
1078	44	2011	15.017	0.685399	0.249745	14.7673	Bosnia and Herzegovina
1079	44	2012	14.7325	0.689507	0.25007	14.4825	Bosnia and Herzegovina
1080	44	2013	14.6963	0.693509	0.249651	14.4467	Bosnia and Herzegovina
1081	44	2014	14.7889	0.697032	0.249588	14.5393	Bosnia and Herzegovina
1082	44	2015	14.586	0.700446	0.251452	14.3346	Bosnia and Herzegovina
1083	44	2016	14.6201	0.704079	0.249806	14.3703	Bosnia and Herzegovina
1084	44	2017	14.4798	0.708053	0.249577	14.2302	Bosnia and Herzegovina
1085	44	2018	14.1501	0.712347	0.250109	13.9	Bosnia and Herzegovina
1086	44	2019	14.4174	0.716857	0.250221	14.1672	Bosnia and Herzegovina
1087	44	2020	14.7601	0.720202	0.249657	14.5105	Bosnia and Herzegovina
1088	44	2021	13.9184	0.723078	0.249506	13.6689	Bosnia and Herzegovina
1089	45	1990	11.5428	0.633446	0.251425	11.2914	Bulgaria
1090	45	1991	12.3126	0.643069	0.250243	12.0623	Bulgaria
1091	45	1992	14.2393	0.651187	0.250183	13.9891	Bulgaria
1092	45	1993	14.8921	0.659162	0.249945	14.6422	Bulgaria
1093	45	1994	14.6524	0.66743	0.250351	14.402	Bulgaria
1094	45	1995	16.0357	0.674	0.249853	15.7859	Bulgaria
1095	45	1996	17.6545	0.678863	0.25012	17.4044	Bulgaria
1096	45	1997	18.2704	0.680221	0.250482	18.0199	Bulgaria
1097	45	1998	20.6736	0.678497	0.251203	20.4224	Bulgaria
1098	45	1999	21.2714	0.677447	0.249178	21.0222	Bulgaria
1099	45	2000	22.4186	0.681005	0.249272	22.1693	Bulgaria
1100	45	2001	21.568	0.686487	0.250326	21.3177	Bulgaria
1101	45	2002	21.5782	0.691512	0.250135	21.328	Bulgaria
1102	45	2003	20.6483	0.695566	0.249867	20.3984	Bulgaria
1103	45	2004	21.0874	0.699882	0.250373	20.837	Bulgaria
1104	45	2005	21.075	0.704471	0.249895	20.8251	Bulgaria
1105	45	2006	20.6769	0.708868	0.249924	20.427	Bulgaria
1106	45	2007	20.8903	0.713192	0.250138	20.6401	Bulgaria
1107	45	2008	19.9574	0.717672	0.249487	19.7079	Bulgaria
1108	45	2009	20.2679	0.723677	0.24948	20.0184	Bulgaria
1109	45	2010	20.4481	0.730702	0.250273	20.1978	Bulgaria
1110	45	2011	19.9519	0.735749	0.250329	19.7016	Bulgaria
1111	45	2012	19.4658	0.739178	0.249799	19.216	Bulgaria
1112	45	2013	19.2343	0.742136	0.249947	18.9843	Bulgaria
1113	45	2014	19.0434	0.745373	0.249915	18.7934	Bulgaria
1114	45	2015	18.6577	0.748979	0.2503	18.4074	Bulgaria
1115	45	2016	19.7804	0.752259	0.24909	19.5313	Bulgaria
1116	45	2017	20.4009	0.755666	0.249737	20.1512	Bulgaria
1117	45	2018	20.5064	0.759148	0.249734	20.2567	Bulgaria
1118	45	2019	20.6078	0.76236	0.249986	20.3578	Bulgaria
1119	45	2020	21.1842	0.76509	0.249746	20.9344	Bulgaria
1120	45	2021	22.7817	0.768151	0.249884	22.5318	Bulgaria
1121	46	1990	12.1501	0.668906	0.24945	11.9007	Croatia
1122	46	1991	12.6987	0.674725	0.249617	12.4491	Croatia
1123	46	1992	13.6885	0.678093	0.249919	13.4385	Croatia
1124	46	1993	14.3128	0.678221	0.249388	14.0634	Croatia
1125	46	1994	14.8852	0.677548	0.249661	14.6355	Croatia
1126	46	1995	14.3543	0.677029	0.249108	14.1052	Croatia
1127	46	1996	13.9357	0.679507	0.249594	13.6861	Croatia
1128	46	1997	15.2177	0.685365	0.249285	14.9684	Croatia
1129	46	1998	17.3123	0.691366	0.249432	17.0629	Croatia
1130	46	1999	18.6616	0.696636	0.250247	18.4113	Croatia
1131	46	2000	18.8046	0.70304	0.249293	18.5554	Croatia
1132	46	2001	18.1398	0.709537	0.250322	17.8895	Croatia
1133	46	2002	17.1243	0.715383	0.249624	16.8746	Croatia
1134	46	2003	16.2125	0.72113	0.249873	15.9626	Croatia
1135	46	2004	14.9125	0.726328	0.249478	14.663	Croatia
1136	46	2005	15.1231	0.732154	0.250311	14.8728	Croatia
1137	46	2006	14.9885	0.738067	0.250087	14.7384	Croatia
1138	46	2007	14.9742	0.743149	0.24986	14.7243	Croatia
1139	46	2008	14.9582	0.74847	0.249886	14.7084	Croatia
1140	46	2009	14.7006	0.754066	0.249633	14.4509	Croatia
1141	46	2010	14.0467	0.759472	0.250016	13.7967	Croatia
1142	46	2011	12.4175	0.763686	0.249448	12.168	Croatia
1143	46	2012	11.2087	0.767405	0.249692	10.959	Croatia
1144	46	2013	10.5848	0.771152	0.250312	10.3345	Croatia
1145	46	2014	10.7356	0.774479	0.249047	10.4866	Croatia
1146	46	2015	11.4849	0.777866	0.249438	11.2354	Croatia
1147	46	2016	11.7545	0.781444	0.249251	11.5053	Croatia
1148	46	2017	10.5706	0.785075	0.24949	10.3211	Croatia
1149	46	2018	10.8939	0.788671	0.249589	10.6443	Croatia
1150	46	2019	10.9496	0.792475	0.24889	10.7007	Croatia
1151	46	2020	11.5458	0.795462	0.249018	11.2967	Croatia
1152	46	2021	11.6293	0.798341	0.249239	11.3801	Croatia
1153	47	1990	3.89199	0.681848	0.250263	3.64173	Czechia
1154	47	1991	3.98101	0.688003	0.249703	3.73131	Czechia
1155	47	1992	3.89209	0.697578	0.249612	3.64247	Czechia
1156	47	1993	3.98264	0.710853	0.249522	3.73312	Czechia
1157	47	1994	4.81834	0.72597	0.250882	4.56746	Czechia
1158	47	1995	4.19192	0.737982	0.250339	3.94158	Czechia
1159	47	1996	4.31392	0.746041	0.249353	4.06456	Czechia
1160	47	1997	4.45758	0.75168	0.249111	4.20847	Czechia
1161	47	1998	4.83508	0.757034	0.250088	4.58499	Czechia
1162	47	1999	4.88941	0.762429	0.249871	4.63954	Czechia
1163	47	2000	4.54444	0.767766	0.249329	4.29511	Czechia
1164	47	2001	4.43489	0.772167	0.249704	4.18518	Czechia
1165	47	2002	4.20826	0.776928	0.249537	3.95872	Czechia
1166	47	2003	4.41293	0.782448	0.249429	4.1635	Czechia
1167	47	2004	3.98541	0.787126	0.249306	3.73611	Czechia
1168	47	2005	4.25454	0.791334	0.249351	4.00519	Czechia
1169	47	2006	4.1518	0.794923	0.249716	3.90208	Czechia
1170	47	2007	4.15701	0.798254	0.249696	3.90731	Czechia
1171	47	2008	4.1066	0.801765	0.249265	3.85734	Czechia
1172	47	2009	4.11364	0.804962	0.249577	3.86406	Czechia
1173	47	2010	4.10216	0.808747	0.250347	3.85181	Czechia
1174	47	2011	4.1703	0.812055	0.248947	3.92135	Czechia
1175	47	2012	3.95826	0.81423	0.24918	3.70908	Czechia
1176	47	2013	4.26899	0.815615	0.248963	4.02003	Czechia
1177	47	2014	4.5954	0.816227	0.249866	4.34554	Czechia
1178	47	2015	4.30038	0.816565	0.249367	4.05101	Czechia
1179	47	2016	4.91526	0.817153	0.249219	4.66604	Czechia
1180	47	2017	4.92517	0.819068	0.248754	4.67641	Czechia
1181	47	2018	4.6958	0.822034	0.249505	4.4463	Czechia
1182	47	2019	4.86852	0.824784	0.249384	4.61914	Czechia
1183	47	2020	4.97724	0.826627	0.249714	4.72752	Czechia
1184	47	2021	5.10578	0.82845	0.249429	4.85635	Czechia
1185	48	1990	5.9675	0.64942	0.249947	5.71755	Hungary
1186	48	1991	6.02962	0.653707	0.249628	5.77999	Hungary
1187	48	1992	6.3542	0.660383	0.250122	6.10408	Hungary
1188	48	1993	6.43709	0.667544	0.250076	6.18701	Hungary
1189	48	1994	5.98428	0.675051	0.248888	5.7354	Hungary
1190	48	1995	5.30055	0.683186	0.25039	5.05016	Hungary
1191	48	1996	5.10629	0.690883	0.249264	4.85703	Hungary
1192	48	1997	5.28591	0.697936	0.249892	5.03602	Hungary
1193	48	1998	5.58467	0.704203	0.249422	5.33524	Hungary
1194	48	1999	5.73348	0.709981	0.249409	5.48407	Hungary
1195	48	2000	5.43917	0.715805	0.249713	5.18946	Hungary
1196	48	2001	5.04047	0.722099	0.249995	4.79047	Hungary
1197	48	2002	4.78038	0.728385	0.250072	4.53031	Hungary
1198	48	2003	4.47513	0.734451	0.249772	4.22535	Hungary
1199	48	2004	4.25246	0.7401	0.250365	4.0021	Hungary
1200	48	2005	4.4151	0.745357	0.249683	4.16542	Hungary
1201	48	2006	4.25709	0.750515	0.249434	4.00765	Hungary
1202	48	2007	4.20871	0.754943	0.250275	3.95843	Hungary
1203	48	2008	3.95146	0.759317	0.249483	3.70197	Hungary
1204	48	2009	3.63138	0.763564	0.249625	3.38175	Hungary
1205	48	2010	3.42241	0.767329	0.249249	3.17316	Hungary
1206	48	2011	3.35751	0.769702	0.250241	3.10727	Hungary
1207	48	2012	3.14846	0.770784	0.249543	2.89892	Hungary
1208	48	2013	3.19455	0.771562	0.250235	2.94431	Hungary
1209	48	2014	3.23913	0.772575	0.249317	2.98982	Hungary
1210	48	2015	3.44647	0.774047	0.249294	3.19717	Hungary
1211	48	2016	3.93297	0.77615	0.249551	3.68342	Hungary
1212	48	2017	4.13123	0.779116	0.2493	3.88193	Hungary
1213	48	2018	4.19678	0.782084	0.24879	3.94799	Hungary
1214	48	2019	3.46024	0.78491	0.249309	3.21093	Hungary
1215	48	2020	3.60909	0.78762	0.24945	3.35964	Hungary
1216	48	2021	3.87976	0.790755	0.249396	3.63037	Hungary
1217	49	1990	7.28083	0.609026	0.249739	7.03109	North Macedonia
1218	49	1991	7.30372	0.611337	0.249855	7.05386	North Macedonia
1219	49	1992	7.5415	0.612709	0.249156	7.29235	North Macedonia
1220	49	1993	7.6009	0.613195	0.248963	7.35193	North Macedonia
1221	49	1994	7.82229	0.614363	0.250509	7.57178	North Macedonia
1222	49	1995	7.8463	0.616995	0.250264	7.59603	North Macedonia
1223	49	1996	8.09899	0.620944	0.250472	7.84852	North Macedonia
1224	49	1997	8.14332	0.626224	0.250237	7.89308	North Macedonia
1225	49	1998	8.01771	0.632059	0.250019	7.7677	North Macedonia
1226	49	1999	8.27578	0.636687	0.249725	8.02605	North Macedonia
1227	49	2000	8.42783	0.641651	0.24941	8.17842	North Macedonia
1228	49	2001	8.39666	0.64805	0.250354	8.14631	North Macedonia
1229	49	2002	7.95742	0.655399	0.249919	7.7075	North Macedonia
1230	49	2003	7.78026	0.663409	0.249825	7.53043	North Macedonia
1231	49	2004	7.43061	0.671238	0.250555	7.18005	North Macedonia
1232	49	2005	6.92501	0.678047	0.250905	6.67411	North Macedonia
1233	49	2006	6.83729	0.684044	0.24998	6.58731	North Macedonia
1234	49	2007	6.47295	0.689729	0.249395	6.22355	North Macedonia
1235	49	2008	6.20065	0.695377	0.249732	5.95092	North Macedonia
1236	49	2009	6.13414	0.700453	0.249908	5.88423	North Macedonia
1237	49	2010	5.8833	0.705589	0.249617	5.63369	North Macedonia
1238	49	2011	5.59532	0.710593	0.249577	5.34574	North Macedonia
1239	49	2012	5.57054	0.715173	0.249841	5.3207	North Macedonia
1240	49	2013	5.28671	0.719671	0.249826	5.03689	North Macedonia
1241	49	2014	5.47952	0.72409	0.249961	5.22956	North Macedonia
1242	49	2015	5.21556	0.728604	0.25063	4.96493	North Macedonia
1243	49	2016	5.10189	0.733174	0.25006	4.85183	North Macedonia
1244	49	2017	5.09549	0.73734	0.249399	4.84609	North Macedonia
1245	49	2018	5.08158	0.741334	0.249394	4.83219	North Macedonia
1246	49	2019	5.76033	0.745194	0.249985	5.51034	North Macedonia
1247	49	2020	7.0711	0.74785	0.249095	6.82201	North Macedonia
1248	49	2021	7.10615	0.75063	0.248805	6.85734	North Macedonia
1249	50	1990	16.7662	0.674226	0.249703	16.5165	Montenegro
1250	50	1991	15.3202	0.674306	0.249767	15.0704	Montenegro
1251	50	1992	15.5571	0.672665	0.249823	15.3073	Montenegro
1252	50	1993	16.9572	0.668666	0.248802	16.7084	Montenegro
1253	50	1994	17.2918	0.665012	0.248999	17.0428	Montenegro
1254	50	1995	17.6098	0.662765	0.249691	17.3601	Montenegro
1255	50	1996	18.4835	0.663415	0.249727	18.2338	Montenegro
1256	50	1997	18.7763	0.665542	0.249126	18.5271	Montenegro
1257	50	1998	19.5499	0.669025	0.249504	19.3004	Montenegro
1258	50	1999	21.3667	0.672096	0.25011	21.1166	Montenegro
1259	50	2000	20.0804	0.677307	0.249962	19.8304	Montenegro
1260	50	2001	19.2244	0.683433	0.250159	18.9743	Montenegro
1261	50	2002	17.2265	0.689939	0.249292	16.9772	Montenegro
1262	50	2003	16.6981	0.696518	0.249501	16.4486	Montenegro
1263	50	2004	16.1534	0.702998	0.250969	15.9024	Montenegro
1264	50	2005	15.7344	0.709065	0.249891	15.4845	Montenegro
1265	50	2006	15.0678	0.715459	0.249786	14.818	Montenegro
1266	50	2007	14.4604	0.722504	0.249607	14.2108	Montenegro
1267	50	2008	14.1869	0.729982	0.250206	13.9367	Montenegro
1268	50	2009	13.901	0.736539	0.250201	13.6507	Montenegro
1269	50	2010	13.3786	0.743348	0.250115	13.1285	Montenegro
1270	50	2011	12.7885	0.75008	0.249945	12.5385	Montenegro
1271	50	2012	12.3896	0.755578	0.248853	12.1407	Montenegro
1272	50	2013	12.4032	0.760887	0.249521	12.1536	Montenegro
1273	50	2014	11.8537	0.765777	0.249416	11.6043	Montenegro
1274	50	2015	11.3048	0.770561	0.249926	11.0549	Montenegro
1275	50	2016	11.6145	0.775201	0.24982	11.3647	Montenegro
1276	50	2017	11.9901	0.779765	0.249362	11.7408	Montenegro
1277	50	2018	11.6861	0.784409	0.249262	11.4368	Montenegro
1278	50	2019	11.3225	0.789027	0.249254	11.0732	Montenegro
1279	50	2020	11.7118	0.792554	0.248613	11.4632	Montenegro
1280	50	2021	10.6167	0.795801	0.249355	10.3674	Montenegro
1281	51	1990	10.9207	0.627228	0.24973	10.671	Poland
1282	51	1991	11.265	0.632671	0.249815	11.0151	Poland
1283	51	1992	11.2408	0.640662	0.24954	10.9913	Poland
1284	51	1993	10.903	0.64895	0.251011	10.652	Poland
1285	51	1994	10.3196	0.658011	0.249608	10.07	Poland
1286	51	1995	10.4718	0.666679	0.249845	10.2219	Poland
1287	51	1996	10.3071	0.674379	0.249861	10.0572	Poland
1288	51	1997	11.07	0.682588	0.250355	10.8196	Poland
1289	51	1998	12.037	0.690806	0.249545	11.7875	Poland
1290	51	1999	12.706	0.698536	0.249657	12.4564	Poland
1291	51	2000	12.6797	0.706662	0.249596	12.4301	Poland
1292	51	2001	11.9325	0.714831	0.250528	11.682	Poland
1293	51	2002	11.5022	0.722009	0.249419	11.2528	Poland
1294	51	2003	10.6755	0.728155	0.249991	10.4255	Poland
1295	51	2004	10.3655	0.733673	0.250052	10.1154	Poland
1296	51	2005	10.5068	0.738429	0.250342	10.2565	Poland
1297	51	2006	11.1462	0.742364	0.249119	10.897	Poland
1298	51	2007	11.0259	0.746009	0.249028	10.7769	Poland
1299	51	2008	9.96899	0.750521	0.25026	9.71873	Poland
1300	51	2009	9.72722	0.756427	0.249418	9.47781	Poland
1301	51	2010	9.95204	0.763185	0.24962	9.70242	Poland
1302	51	2011	10.3593	0.769407	0.249488	10.1099	Poland
1303	51	2012	9.99765	0.774681	0.249695	9.74796	Poland
1304	51	2013	9.7868	0.779434	0.249479	9.53732	Poland
1305	51	2014	8.88407	0.783682	0.249055	8.63502	Poland
1306	51	2015	8.95046	0.787445	0.249534	8.70093	Poland
1307	51	2016	8.42291	0.790651	0.249461	8.17345	Poland
1308	51	2017	7.81503	0.79453	0.249451	7.56558	Poland
1309	51	2018	7.58784	0.799479	0.249547	7.33829	Poland
1310	51	2019	6.921	0.804791	0.249637	6.67136	Poland
1311	51	2020	7.22277	0.808795	0.249246	6.97352	Poland
1312	51	2021	7.30473	0.812043	0.24953	7.0552	Poland
1313	52	1990	35.9611	0.619299	0.249529	35.7116	Romania
1314	52	1991	36.341	0.626796	0.250214	36.0908	Romania
1315	52	1992	37.0587	0.630475	0.250304	36.8084	Romania
1316	52	1993	37.0779	0.633801	0.249743	36.8281	Romania
1317	52	1994	37.6383	0.638372	0.249251	37.3891	Romania
1318	52	1995	39.3785	0.643719	0.250699	39.1278	Romania
1319	52	1996	39.917	0.648104	0.249851	39.6671	Romania
1320	52	1997	39.6733	0.651226	0.249416	39.4239	Romania
1321	52	1998	39.3042	0.654928	0.249305	39.0549	Romania
1322	52	1999	41.1454	0.659545	0.249588	40.8958	Romania
1323	52	2000	39.1497	0.665294	0.249591	38.9001	Romania
1324	52	2001	38.7569	0.67202	0.249542	38.5074	Romania
1325	52	2002	38.0946	0.678297	0.249463	37.8452	Romania
1326	52	2003	38.8748	0.684075	0.249144	38.6256	Romania
1327	52	2004	37.5241	0.690417	0.249526	37.2745	Romania
1328	52	2005	36.3068	0.694999	0.249657	36.0572	Romania
1329	52	2006	36.3005	0.699491	0.248982	36.0515	Romania
1330	52	2007	37.6991	0.704524	0.249942	37.4492	Romania
1331	52	2008	37.7596	0.710757	0.249839	37.5098	Romania
1332	52	2009	36.6776	0.717445	0.24968	36.4279	Romania
1333	52	2010	34.9426	0.723891	0.249562	34.693	Romania
1334	52	2011	31.8072	0.729018	0.250156	31.557	Romania
1335	52	2012	30.1385	0.733892	0.249626	29.8889	Romania
1336	52	2013	30.5734	0.73788	0.25043	30.323	Romania
1337	52	2014	34.5404	0.740395	0.250199	34.2902	Romania
1338	52	2015	38.3094	0.743474	0.249467	38.06	Romania
1339	52	2016	43.982	0.747059	0.249263	43.7328	Romania
1340	52	2017	42.2452	0.751117	0.249445	41.9958	Romania
1341	52	2018	45.6382	0.755533	0.250054	45.3882	Romania
1342	52	2019	45.2946	0.760284	0.249473	45.0451	Romania
1343	52	2020	46.6169	0.764276	0.249243	46.3677	Romania
1344	52	2021	47.7898	0.768454	0.249524	47.5403	Romania
1345	53	1990	7.59608	0.630511	0.249911	7.34617	Serbia
1346	53	1991	7.10173	0.638017	0.24978	6.85195	Serbia
1347	53	1992	6.89606	0.641972	0.249639	6.64642	Serbia
1348	53	1993	6.82447	0.642096	0.249378	6.57509	Serbia
1349	53	1994	6.69205	0.642223	0.249465	6.44259	Serbia
1350	53	1995	6.64385	0.64274	0.250194	6.39365	Serbia
1351	53	1996	6.64928	0.644846	0.250081	6.3992	Serbia
1352	53	1997	6.77459	0.647162	0.249554	6.52503	Serbia
1353	53	1998	6.86262	0.650246	0.249709	6.61291	Serbia
1354	53	1999	6.6498	0.655534	0.250147	6.39965	Serbia
1355	53	2000	6.38505	0.660753	0.249809	6.13525	Serbia
1356	53	2001	6.29539	0.665407	0.249471	6.04592	Serbia
1357	53	2002	6.19916	0.671511	0.250497	5.94867	Serbia
1358	53	2003	6.19644	0.678335	0.249739	5.9467	Serbia
1359	53	2004	5.96022	0.68682	0.250299	5.70992	Serbia
1360	53	2005	5.79045	0.696098	0.249766	5.54068	Serbia
1361	53	2006	5.60307	0.704945	0.249496	5.35358	Serbia
1362	53	2007	5.43435	0.713242	0.250175	5.18418	Serbia
1363	53	2008	5.26846	0.721505	0.249834	5.01862	Serbia
1364	53	2009	5.11026	0.729966	0.250034	4.86023	Serbia
1365	53	2010	4.92745	0.740091	0.249541	4.67791	Serbia
1366	53	2011	4.63406	0.750073	0.249912	4.38415	Serbia
1367	53	2012	4.54962	0.757105	0.24971	4.29991	Serbia
1368	53	2013	4.31229	0.762171	0.250012	4.06228	Serbia
1369	53	2014	4.20928	0.766043	0.249818	3.95946	Serbia
1370	53	2015	4.12741	0.769842	0.249183	3.87823	Serbia
1371	53	2016	4.05219	0.773654	0.249224	3.80296	Serbia
1372	53	2017	4.14897	0.77746	0.249215	3.89975	Serbia
1373	53	2018	4.11974	0.781495	0.249868	3.86988	Serbia
1374	53	2019	4.33867	0.785768	0.248927	4.08974	Serbia
1375	53	2020	4.0132	0.789183	0.249372	3.76383	Serbia
1376	53	2021	3.91701	0.792416	0.249151	3.66786	Serbia
1377	54	1990	4.69873	0.653854	0.249854	4.44888	Slovakia
1378	54	1991	4.66752	0.658731	0.250005	4.41751	Slovakia
1379	54	1992	4.50149	0.66583	0.250306	4.25118	Slovakia
1380	54	1993	4.45767	0.675968	0.250193	4.20748	Slovakia
1381	54	1994	4.30538	0.688136	0.250103	4.05528	Slovakia
1382	54	1995	4.28536	0.697477	0.249704	4.03566	Slovakia
1383	54	1996	4.34662	0.704405	0.250527	4.09609	Slovakia
1384	54	1997	4.40566	0.711513	0.250313	4.15535	Slovakia
1385	54	1998	4.53225	0.719059	0.250105	4.28214	Slovakia
1386	54	1999	4.62667	0.726144	0.249828	4.37684	Slovakia
1387	54	2000	4.58413	0.734046	0.249792	4.33434	Slovakia
1388	54	2001	4.54894	0.741393	0.249974	4.29896	Slovakia
1389	54	2002	4.57085	0.746791	0.249849	4.321	Slovakia
1390	54	2003	4.53854	0.751167	0.250006	4.28853	Slovakia
1391	54	2004	4.47557	0.755837	0.249221	4.22635	Slovakia
1392	54	2005	4.46062	0.761724	0.249585	4.21104	Slovakia
1393	54	2006	4.44857	0.767673	0.249869	4.1987	Slovakia
1394	54	2007	4.49197	0.772914	0.249248	4.24272	Slovakia
1395	54	2008	4.34585	0.777197	0.249177	4.09668	Slovakia
1396	54	2009	4.36054	0.781052	0.249466	4.11107	Slovakia
1397	54	2010	4.17257	0.786254	0.249405	3.92317	Slovakia
1398	54	2011	4.15813	0.791465	0.249137	3.90899	Slovakia
1399	54	2012	4.13338	0.795456	0.249556	3.88383	Slovakia
1400	54	2013	4.11019	0.797904	0.249632	3.86056	Slovakia
1401	54	2014	4.03526	0.799619	0.249629	3.78563	Slovakia
1402	54	2015	4.04945	0.800394	0.249302	3.80015	Slovakia
1403	54	2016	3.97424	0.800878	0.249279	3.72496	Slovakia
1404	54	2017	3.95451	0.802277	0.249806	3.70471	Slovakia
1405	54	2018	3.95392	0.804357	0.249136	3.70478	Slovakia
1406	54	2019	3.8539	0.806448	0.249097	3.6048	Slovakia
1407	54	2020	4.00946	0.808306	0.249691	3.75976	Slovakia
1408	54	2021	3.93669	0.810611	0.249604	3.68709	Slovakia
1409	55	1990	1.9936	0.727464	0.250197	1.7434	Slovenia
1410	55	1991	1.98748	0.732667	0.249559	1.73792	Slovenia
1411	55	1992	2.16209	0.737392	0.249875	1.91222	Slovenia
1412	55	1993	2.40753	0.741774	0.249298	2.15824	Slovenia
1413	55	1994	2.37248	0.746235	0.250933	2.12155	Slovenia
1414	55	1995	2.40289	0.750995	0.249378	2.15351	Slovenia
1415	55	1996	2.63737	0.756349	0.249387	2.38799	Slovenia
1416	55	1997	2.92858	0.762275	0.249611	2.67897	Slovenia
1417	55	1998	3.1183	0.767729	0.250104	2.86819	Slovenia
1418	55	1999	3.27284	0.773236	0.249325	3.02351	Slovenia
1419	55	2000	3.21034	0.779578	0.24957	2.96077	Slovenia
1420	55	2001	3.19254	0.786241	0.248719	2.94382	Slovenia
1421	55	2002	3.1573	0.791806	0.249473	2.90783	Slovenia
1422	55	2003	3.14044	0.796372	0.249226	2.89121	Slovenia
1423	55	2004	2.78078	0.800962	0.249595	2.53119	Slovenia
1424	55	2005	2.57668	0.805601	0.249494	2.32719	Slovenia
1425	55	2006	2.5816	0.809709	0.249226	2.33237	Slovenia
1426	55	2007	2.5153	0.813006	0.24988	2.26542	Slovenia
1427	55	2008	2.33343	0.816347	0.249014	2.08442	Slovenia
1428	55	2009	1.9711	0.818879	0.249323	1.72178	Slovenia
1429	55	2010	1.83918	0.821178	0.249154	1.59003	Slovenia
1430	55	2011	1.70165	0.823024	0.249754	1.4519	Slovenia
1431	55	2012	1.64588	0.824337	0.25008	1.3958	Slovenia
1432	55	2013	1.61353	0.825826	0.249722	1.36381	Slovenia
1433	55	2014	1.57519	0.827799	0.249118	1.32607	Slovenia
1434	55	2015	1.63423	0.829837	0.249085	1.38515	Slovenia
1435	55	2016	1.68822	0.831368	0.249227	1.43899	Slovenia
1436	55	2017	1.6448	0.833038	0.249287	1.39551	Slovenia
1437	55	2018	1.63407	0.835472	0.249555	1.38452	Slovenia
1438	55	2019	1.41394	0.838267	0.24943	1.16451	Slovenia
1439	55	2020	1.53783	0.840374	0.249532	1.2883	Slovenia
1440	55	2021	1.59191	0.842431	0.249709	1.3422	Slovenia
1441	57	1990	5.94126	0.622447	0.249429	5.69183	Belarus
1442	57	1991	6.25501	0.627038	0.249973	6.00504	Belarus
1443	57	1992	6.33614	0.632892	0.250262	6.08588	Belarus
1444	57	1993	6.92924	0.639394	0.249253	6.67999	Belarus
1445	57	1994	6.82034	0.644653	0.249438	6.5709	Belarus
1446	57	1995	6.95078	0.64896	0.249784	6.701	Belarus
1447	57	1996	6.76341	0.652855	0.250952	6.51246	Belarus
1448	57	1997	6.49675	0.655627	0.249511	6.24724	Belarus
1449	57	1998	6.66675	0.657246	0.249502	6.41724	Belarus
1450	57	1999	6.65553	0.660171	0.24969	6.40584	Belarus
1451	57	2000	6.76419	0.664706	0.24958	6.51461	Belarus
1452	57	2001	7.01551	0.671333	0.249595	6.76591	Belarus
1453	57	2002	8.01039	0.678122	0.249566	7.76082	Belarus
1454	57	2003	7.84056	0.684869	0.249696	7.59087	Belarus
1455	57	2004	7.73436	0.692502	0.249615	7.48475	Belarus
1456	57	2005	7.43928	0.698985	0.249799	7.18948	Belarus
1457	57	2006	6.91755	0.705119	0.248913	6.66864	Belarus
1458	57	2007	6.49862	0.711497	0.249995	6.24862	Belarus
1459	57	2008	7.06432	0.719121	0.249314	6.81501	Belarus
1460	57	2009	7.30804	0.727293	0.2498	7.05824	Belarus
1461	57	2010	7.69284	0.734955	0.249177	7.44366	Belarus
1462	57	2011	7.67719	0.739504	0.250417	7.42678	Belarus
1463	57	2012	6.6016	0.743469	0.249552	6.35205	Belarus
1464	57	2013	5.9076	0.748529	0.249889	5.65771	Belarus
1465	57	2014	5.41972	0.753511	0.249202	5.17052	Belarus
1466	57	2015	5.07693	0.758206	0.249414	4.82752	Belarus
1467	57	2016	4.50235	0.764328	0.249495	4.25285	Belarus
1468	57	2017	4.02905	0.771131	0.248949	3.7801	Belarus
1469	57	2018	3.91319	0.776569	0.249267	3.66392	Belarus
1470	57	2019	4.0315	0.780508	0.249544	3.78195	Belarus
1471	57	2020	3.98745	0.782382	0.249629	3.73782	Belarus
1472	57	2021	4.1792	0.784485	0.249361	3.92984	Belarus
1473	58	1990	3.2724	0.674968	0.250261	3.02214	Estonia
1474	58	1991	3.45728	0.685223	0.249783	3.2075	Estonia
1475	58	1992	3.50007	0.695587	0.249326	3.25075	Estonia
1476	58	1993	3.78225	0.703693	0.249694	3.53255	Estonia
1477	58	1994	3.97885	0.708456	0.249698	3.72915	Estonia
1478	58	1995	3.90067	0.713173	0.248973	3.6517	Estonia
1479	58	1996	3.50963	0.718813	0.250165	3.25947	Estonia
1480	58	1997	3.17251	0.724652	0.249978	2.92253	Estonia
1481	58	1998	3.07161	0.729027	0.249855	2.82176	Estonia
1482	58	1999	2.66112	0.733251	0.249241	2.41188	Estonia
1483	58	2000	2.76759	0.739713	0.249487	2.51811	Estonia
1484	58	2001	2.89446	0.746602	0.249633	2.64483	Estonia
1485	58	2002	3.03269	0.75263	0.249697	2.78299	Estonia
1486	58	2003	2.90286	0.757816	0.249837	2.65302	Estonia
1487	58	2004	2.752	0.763224	0.249553	2.50245	Estonia
1488	58	2005	2.82232	0.769112	0.249414	2.5729	Estonia
1489	58	2006	2.76988	0.774452	0.249243	2.52063	Estonia
1490	58	2007	2.56223	0.781074	0.250084	2.31215	Estonia
1491	58	2008	2.45409	0.788599	0.249028	2.20506	Estonia
1492	58	2009	2.30973	0.794728	0.249235	2.06049	Estonia
1493	58	2010	2.14975	0.80083	0.249333	1.90042	Estonia
1494	58	2011	1.91566	0.806633	0.249593	1.66607	Estonia
1495	58	2012	1.76559	0.811109	0.249831	1.51576	Estonia
1496	58	2013	1.58273	0.814887	0.248939	1.3338	Estonia
1497	58	2014	1.52227	0.818771	0.249633	1.27264	Estonia
1498	58	2015	1.39696	0.823221	0.249181	1.14778	Estonia
1499	58	2016	1.3344	0.827364	0.249353	1.08504	Estonia
1500	58	2017	1.1003	0.830975	0.248532	0.851766	Estonia
1501	58	2018	0.995219	0.834566	0.250384	0.744835	Estonia
1502	58	2019	0.948303	0.838574	0.249781	0.698523	Estonia
1503	58	2020	0.923881	0.841817	0.250173	0.673708	Estonia
1504	58	2021	1.02075	0.844918	0.249164	0.771585	Estonia
1505	59	1990	2.2128	0.680194	0.24932	1.96348	Latvia
1506	59	1991	2.26079	0.688117	0.249947	2.01085	Latvia
1507	59	1992	2.40575	0.696157	0.250398	2.15535	Latvia
1508	59	1993	2.68994	0.70525	0.249646	2.4403	Latvia
1509	59	1994	2.88323	0.712531	0.249707	2.63353	Latvia
1510	59	1995	2.87954	0.717639	0.249771	2.62977	Latvia
1511	59	1996	2.73267	0.72114	0.250228	2.48244	Latvia
1512	59	1997	2.54509	0.723747	0.249728	2.29536	Latvia
1513	59	1998	2.59082	0.725427	0.24999	2.34083	Latvia
1514	59	1999	2.49811	0.72722	0.249888	2.24822	Latvia
1515	59	2000	2.8486	0.730951	0.24983	2.59877	Latvia
1516	59	2001	2.95127	0.736294	0.249092	2.70218	Latvia
1517	59	2002	3.06582	0.74187	0.249709	2.81611	Latvia
1518	59	2003	2.84124	0.748168	0.24956	2.59168	Latvia
1519	59	2004	2.83331	0.755263	0.249765	2.58355	Latvia
1520	59	2005	3.13372	0.761929	0.249673	2.88405	Latvia
1521	59	2006	3.07228	0.76846	0.249405	2.82288	Latvia
1522	59	2007	2.8622	0.776482	0.249668	2.61253	Latvia
1523	59	2008	2.75347	0.786325	0.249264	2.50421	Latvia
1524	59	2009	2.71714	0.794504	0.248954	2.46819	Latvia
1525	59	2010	2.4321	0.798172	0.24993	2.18217	Latvia
1526	59	2011	2.18318	0.799081	0.249725	1.93346	Latvia
1527	59	2012	2.11858	0.801026	0.24926	1.86932	Latvia
1528	59	2013	2.02987	0.80266	0.249624	1.78024	Latvia
1529	59	2014	2.02741	0.803721	0.249308	1.77811	Latvia
1530	59	2015	2.03395	0.806986	0.249046	1.78491	Latvia
1531	59	2016	2.14369	0.811464	0.249423	1.89427	Latvia
1532	59	2017	2.27934	0.816923	0.249252	2.03009	Latvia
1533	59	2018	2.38029	0.82142	0.249544	2.13075	Latvia
1534	59	2019	2.36471	0.824782	0.248835	2.11587	Latvia
1535	59	2020	2.38296	0.8279	0.249218	2.13374	Latvia
1536	59	2021	2.77352	0.830664	0.24978	2.52374	Latvia
1537	60	1990	2.05418	0.668504	0.249861	1.80432	Lithuania
1538	60	1991	2.03375	0.673234	0.250348	1.7834	Lithuania
1539	60	1992	2.11583	0.680993	0.249716	1.86611	Lithuania
1540	60	1993	2.29984	0.687481	0.249659	2.05018	Lithuania
1541	60	1994	2.37678	0.691152	0.250226	2.12655	Lithuania
1542	60	1995	2.38821	0.694734	0.249039	2.13917	Lithuania
1543	60	1996	2.24397	0.698591	0.249309	1.99466	Lithuania
1544	60	1997	2.06697	0.702841	0.250074	1.8169	Lithuania
1545	60	1998	2.10775	0.707468	0.24972	1.85803	Lithuania
1546	60	1999	2.01524	0.712834	0.249975	1.76526	Lithuania
1547	60	2000	2.04469	0.719897	0.24926	1.79543	Lithuania
1548	60	2001	2.25853	0.727134	0.249769	2.00876	Lithuania
1549	60	2002	2.28267	0.733793	0.249915	2.03276	Lithuania
1550	60	2003	2.34539	0.74123	0.249665	2.09573	Lithuania
1551	60	2004	2.53415	0.74895	0.249972	2.28418	Lithuania
1552	60	2005	2.73765	0.756352	0.249389	2.48826	Lithuania
1553	60	2006	2.74761	0.763059	0.249883	2.49773	Lithuania
1554	60	2007	2.69418	0.77023	0.249456	2.44472	Lithuania
1555	60	2008	2.45749	0.778274	0.250259	2.20723	Lithuania
1556	60	2009	2.30044	0.78569	0.249228	2.05121	Lithuania
1557	60	2010	2.29324	0.793365	0.249651	2.04359	Lithuania
1558	60	2011	1.977	0.800925	0.250166	1.72683	Lithuania
1559	60	2012	1.75373	0.807827	0.250047	1.50368	Lithuania
1560	60	2013	1.69083	0.81322	0.249164	1.44167	Lithuania
1561	60	2014	1.53839	0.817886	0.249886	1.2885	Lithuania
1562	60	2015	1.47963	0.823113	0.248648	1.23099	Lithuania
1563	60	2016	1.52113	0.829304	0.249415	1.27171	Lithuania
1564	60	2017	1.45784	0.835872	0.249155	1.20869	Lithuania
1565	60	2018	1.4049	0.841919	0.249321	1.15558	Lithuania
1566	60	2019	1.22341	0.847906	0.249146	0.974261	Lithuania
1567	60	2020	1.24231	0.852752	0.249089	0.993216	Lithuania
1568	60	2021	1.3012	0.856484	0.249591	1.05161	Lithuania
1569	61	1990	3.97297	0.604252	0.24984	3.72313	Republic of Moldova
1570	61	1991	4.18271	0.607271	0.249745	3.93297	Republic of Moldova
1571	61	1992	3.9905	0.609665	0.249577	3.74093	Republic of Moldova
1572	61	1993	4.27465	0.614153	0.249853	4.02479	Republic of Moldova
1573	61	1994	4.54923	0.617604	0.249995	4.29924	Republic of Moldova
1574	61	1995	4.7078	0.620951	0.249632	4.45817	Republic of Moldova
1575	61	1996	4.69443	0.623114	0.250573	4.44386	Republic of Moldova
1576	61	1997	4.09509	0.62437	0.249684	3.8454	Republic of Moldova
1577	61	1998	3.54917	0.624117	0.249988	3.29918	Republic of Moldova
1578	61	1999	3.25124	0.622835	0.249759	3.00148	Republic of Moldova
1579	61	2000	3.43894	0.622005	0.249425	3.18952	Republic of Moldova
1580	61	2001	3.48059	0.622936	0.25025	3.23034	Republic of Moldova
1581	61	2002	3.57857	0.625875	0.249369	3.3292	Republic of Moldova
1582	61	2003	3.73177	0.629985	0.250059	3.48171	Republic of Moldova
1583	61	2004	3.73239	0.635395	0.250478	3.48192	Republic of Moldova
1584	61	2005	4.33067	0.641531	0.249911	4.08075	Republic of Moldova
1585	61	2006	4.38153	0.647996	0.249812	4.13172	Republic of Moldova
1586	61	2007	4.15948	0.654216	0.249275	3.91021	Republic of Moldova
1587	61	2008	4.18238	0.661047	0.249617	3.93277	Republic of Moldova
1588	61	2009	4.17822	0.666284	0.249685	3.92854	Republic of Moldova
1589	61	2010	4.00131	0.67199	0.250269	3.75104	Republic of Moldova
1590	61	2011	3.30875	0.678004	0.249331	3.05942	Republic of Moldova
1591	61	2012	2.93271	0.68298	0.24961	2.6831	Republic of Moldova
1592	61	2013	2.83967	0.688519	0.249619	2.59005	Republic of Moldova
1593	61	2014	2.81517	0.694105	0.249546	2.56563	Republic of Moldova
1594	61	2015	2.91886	0.699355	0.249433	2.66943	Republic of Moldova
1595	61	2016	2.85406	0.705145	0.249837	2.60422	Republic of Moldova
1596	61	2017	2.50611	0.711207	0.250176	2.25593	Republic of Moldova
1597	61	2018	2.67056	0.717244	0.249761	2.4208	Republic of Moldova
1598	61	2019	3.03316	0.723012	0.249718	2.78344	Republic of Moldova
1599	61	2020	2.97437	0.727711	0.249483	2.72489	Republic of Moldova
1600	61	2021	3.08708	0.732215	0.250045	2.83703	Republic of Moldova
1601	62	1990	6.26285	0.671601	0.249383	6.01347	Russian Federation
1602	62	1991	6.83597	0.680099	0.250097	6.58587	Russian Federation
1603	62	1992	8.13375	0.688068	0.249277	7.88448	Russian Federation
1604	62	1993	10.171	0.692036	0.250119	9.9209	Russian Federation
1605	62	1994	11.9357	0.694145	0.250197	11.6855	Russian Federation
1606	62	1995	11.6738	0.697854	0.249164	11.4246	Russian Federation
1607	62	1996	11.1665	0.701468	0.249717	10.9168	Russian Federation
1608	62	1997	10.2265	0.703753	0.249994	9.97648	Russian Federation
1609	62	1998	10.0475	0.705199	0.250408	9.79709	Russian Federation
1610	62	1999	10.4659	0.706864	0.24931	10.2166	Russian Federation
1611	62	2000	11.9824	0.708644	0.249252	11.7332	Russian Federation
1612	62	2001	12.5147	0.71057	0.249866	12.2648	Russian Federation
1613	62	2002	12.9896	0.713461	0.250398	12.7392	Russian Federation
1614	62	2003	13.9909	0.718875	0.250035	13.7409	Russian Federation
1615	62	2004	15.3607	0.726305	0.249448	15.1113	Russian Federation
1616	62	2005	18.9006	0.733593	0.249324	18.6513	Russian Federation
1617	62	2006	18.1923	0.740065	0.249066	17.9433	Russian Federation
1618	62	2007	16.9349	0.746192	0.249369	16.6856	Russian Federation
1619	62	2008	17.2473	0.752623	0.250384	16.9969	Russian Federation
1620	62	2009	17.051	0.75796	0.249815	16.8012	Russian Federation
1621	62	2010	17.3213	0.76332	0.249555	17.0718	Russian Federation
1622	62	2011	15.3942	0.767634	0.249475	15.1447	Russian Federation
1623	62	2012	15.2351	0.77192	0.249127	14.986	Russian Federation
1624	62	2013	15.9643	0.776527	0.24896	15.7154	Russian Federation
1625	62	2014	16.6863	0.780618	0.249255	16.437	Russian Federation
1626	62	2015	16.3507	0.784914	0.248622	16.1021	Russian Federation
1627	62	2016	15.6861	0.79033	0.2496	15.4365	Russian Federation
1628	62	2017	14.6792	0.795669	0.249627	14.4296	Russian Federation
1629	62	2018	14.8213	0.800108	0.249268	14.5721	Russian Federation
1630	62	2019	15.0821	0.803658	0.249127	14.8329	Russian Federation
1631	62	2020	15.1882	0.806011	0.248903	14.9393	Russian Federation
1632	62	2021	15.8453	0.808536	0.249314	15.596	Russian Federation
1633	63	1990	6.50025	0.647461	0.2491	6.25115	Ukraine
1634	63	1991	6.91455	0.65195	0.249628	6.66492	Ukraine
1635	63	1992	7.17406	0.6576	0.249779	6.92428	Ukraine
1636	63	1993	7.60561	0.662867	0.25004	7.35557	Ukraine
1637	63	1994	7.72726	0.665506	0.249066	7.47819	Ukraine
1638	63	1995	8.03454	0.66695	0.249363	7.78518	Ukraine
1639	63	1996	7.67029	0.668105	0.249847	7.42045	Ukraine
1640	63	1997	7.30299	0.669208	0.249186	7.05381	Ukraine
1641	63	1998	6.78014	0.670322	0.249422	6.53071	Ukraine
1642	63	1999	6.85641	0.670643	0.249358	6.60706	Ukraine
1643	63	2000	7.00919	0.671095	0.249518	6.75968	Ukraine
1644	63	2001	6.85016	0.672468	0.249984	6.60018	Ukraine
1645	63	2002	6.9169	0.674543	0.249968	6.66693	Ukraine
1646	63	2003	7.02846	0.678615	0.249855	6.7786	Ukraine
1647	63	2004	7.5373	0.685381	0.250091	7.2872	Ukraine
1648	63	2005	8.59336	0.692023	0.249321	8.34404	Ukraine
1649	63	2006	8.93351	0.698093	0.250266	8.68325	Ukraine
1650	63	2007	9.54125	0.704202	0.249476	9.29178	Ukraine
1651	63	2008	9.88462	0.71098	0.249551	9.63507	Ukraine
1652	63	2009	8.51084	0.716185	0.249531	8.26131	Ukraine
1653	63	2010	7.79509	0.72102	0.249585	7.54551	Ukraine
1654	63	2011	7.56584	0.724892	0.249657	7.31618	Ukraine
1655	63	2012	8.04954	0.728817	0.249147	7.8004	Ukraine
1656	63	2013	8.72514	0.734034	0.249327	8.47581	Ukraine
1657	63	2014	8.98409	0.739884	0.249956	8.73414	Ukraine
1658	63	2015	9.27602	0.743791	0.250028	9.02599	Ukraine
1659	63	2016	9.31968	0.746858	0.249943	9.06974	Ukraine
1660	63	2017	10.2617	0.750593	0.250497	10.0112	Ukraine
1661	63	2018	10.6616	0.754452	0.249762	10.4118	Ukraine
1662	63	2019	11.2826	0.75798	0.249264	11.0333	Ukraine
1663	63	2020	11.0211	0.75993	0.24955	10.7716	Ukraine
1664	63	2021	10.9494	0.760774	0.249196	10.7002	Ukraine
1665	66	1990	38.5304	0.666082	0.250384	38.28	Brunei Darussalam
1666	66	1991	38.6962	0.671234	0.250326	38.4459	Brunei Darussalam
1667	66	1992	38.0966	0.676703	0.248782	37.8479	Brunei Darussalam
1668	66	1993	38.1988	0.682175	0.249034	37.9498	Brunei Darussalam
1669	66	1994	38.0135	0.687394	0.250078	37.7634	Brunei Darussalam
1670	66	1995	38.733	0.692471	0.251167	38.4818	Brunei Darussalam
1671	66	1996	37.3884	0.697602	0.250319	37.1381	Brunei Darussalam
1672	66	1997	36.1801	0.702944	0.249582	35.9305	Brunei Darussalam
1673	66	1998	34.8101	0.70863	0.250608	34.5594	Brunei Darussalam
1674	66	1999	32.2483	0.714851	0.24982	31.9985	Brunei Darussalam
1675	66	2000	31.0234	0.721552	0.249996	30.7734	Brunei Darussalam
1676	66	2001	29.8101	0.728535	0.250047	29.56	Brunei Darussalam
1677	66	2002	29.3041	0.735344	0.249571	29.0545	Brunei Darussalam
1678	66	2003	28.3662	0.741578	0.249809	28.1164	Brunei Darussalam
1679	66	2004	28.0931	0.747312	0.249918	27.8432	Brunei Darussalam
1680	66	2005	27.5397	0.752482	0.249317	27.2904	Brunei Darussalam
1681	66	2006	27.1095	0.757319	0.250139	26.8594	Brunei Darussalam
1682	66	2007	26.7403	0.761643	0.249639	26.4906	Brunei Darussalam
1683	66	2008	26.3334	0.765714	0.249273	26.0841	Brunei Darussalam
1684	66	2009	26.095	0.769602	0.249436	25.8455	Brunei Darussalam
1685	66	2010	25.4796	0.773219	0.249325	25.2303	Brunei Darussalam
1686	66	2011	26.1498	0.776632	0.248857	25.901	Brunei Darussalam
1687	66	2012	26.6049	0.780217	0.249417	26.3554	Brunei Darussalam
1688	66	2013	26.7456	0.784017	0.249491	26.4961	Brunei Darussalam
1689	66	2014	26.4132	0.787733	0.249694	26.1635	Brunei Darussalam
1690	66	2015	26.4614	0.791368	0.249418	26.212	Brunei Darussalam
1691	66	2016	26.1176	0.794981	0.249314	25.8683	Brunei Darussalam
1692	66	2017	26.1549	0.79831	0.249645	25.9053	Brunei Darussalam
1693	66	2018	25.6346	0.801437	0.249733	25.3849	Brunei Darussalam
1694	66	2019	25.8826	0.804499	0.249685	25.6329	Brunei Darussalam
1695	66	2020	26.0862	0.807424	0.249081	25.8371	Brunei Darussalam
1696	66	2021	22.998	0.810234	0.249019	22.7489	Brunei Darussalam
1697	67	1990	6.19871	0.790254	0.249567	5.94915	Japan
1698	67	1991	6.47935	0.794616	0.249143	6.2302	Japan
1699	67	1992	6.79845	0.799156	0.248884	6.54957	Japan
1700	67	1993	7.40913	0.802973	0.2495	7.15963	Japan
1701	67	1994	7.98779	0.806689	0.249931	7.73786	Japan
1702	67	1995	9.78299	0.810511	0.249605	9.53338	Japan
1703	67	1996	10.3078	0.813871	0.249526	10.0583	Japan
1704	67	1997	10.8894	0.816676	0.249542	10.6399	Japan
1705	67	1998	10.9792	0.819016	0.249653	10.7295	Japan
1706	67	1999	10.9628	0.821067	0.249277	10.7135	Japan
1707	67	2000	10.7255	0.822939	0.249494	10.476	Japan
1708	67	2001	10.8262	0.824723	0.249569	10.5766	Japan
1709	67	2002	10.95	0.826937	0.24946	10.7005	Japan
1710	67	2003	11.0325	0.829392	0.249097	10.7834	Japan
1711	67	2004	10.4339	0.832037	0.249319	10.1846	Japan
1712	67	2005	10.0915	0.834289	0.249277	9.84219	Japan
1713	67	2006	9.67807	0.836222	0.249338	9.42873	Japan
1714	67	2007	9.48523	0.838294	0.249285	9.23595	Japan
1715	67	2008	9.09879	0.840301	0.249492	8.8493	Japan
1716	67	2009	8.84272	0.842134	0.249319	8.5934	Japan
1717	67	2010	8.28345	0.844362	0.249713	8.03374	Japan
1718	67	2011	8.36745	0.84675	0.249196	8.11825	Japan
1719	67	2012	8.38356	0.849061	0.249191	8.13437	Japan
1720	67	2013	8.05325	0.851357	0.249007	7.80424	Japan
1721	67	2014	7.9485	0.853693	0.249334	7.69916	Japan
1722	67	2015	7.80035	0.856097	0.248972	7.55138	Japan
1723	67	2016	7.74735	0.858698	0.249334	7.49802	Japan
1724	67	2017	7.13926	0.861393	0.248991	6.89027	Japan
1725	67	2018	6.99945	0.864237	0.249372	6.75008	Japan
1726	67	2019	6.39662	0.867148	0.249772	6.14684	Japan
1727	67	2020	6.62151	0.869107	0.24947	6.37204	Japan
1728	67	2021	6.50771	0.871242	0.248969	6.25874	Japan
1729	68	1990	11.1803	0.692329	0.250195	10.9302	Republic of Korea
1730	68	1991	10.8674	0.702631	0.250092	10.6174	Republic of Korea
1731	68	1992	10.5073	0.712441	0.249867	10.2574	Republic of Korea
1732	68	1993	10.2228	0.722287	0.24898	9.97378	Republic of Korea
1733	68	1994	9.88632	0.732198	0.249594	9.63673	Republic of Korea
1734	68	1995	9.62333	0.74194	0.25014	9.37319	Republic of Korea
1735	68	1996	9.09284	0.751553	0.250201	8.84264	Republic of Korea
1736	68	1997	8.64886	0.760592	0.249452	8.39941	Republic of Korea
1737	68	1998	8.11854	0.768282	0.248976	7.86957	Republic of Korea
1738	68	1999	7.74449	0.776773	0.249647	7.49485	Republic of Korea
1739	68	2000	7.31999	0.785429	0.249928	7.07007	Republic of Korea
1740	68	2001	6.99393	0.793496	0.249345	6.74459	Republic of Korea
1741	68	2002	6.82732	0.801024	0.249551	6.57777	Republic of Korea
1742	68	2003	6.47807	0.807688	0.249517	6.22855	Republic of Korea
1743	68	2004	6.47317	0.813721	0.249984	6.22319	Republic of Korea
1744	68	2005	6.04503	0.819093	0.249922	5.79511	Republic of Korea
1745	68	2006	6.11737	0.82418	0.249486	5.86789	Republic of Korea
1746	68	2007	5.85061	0.829128	0.249724	5.60089	Republic of Korea
1747	68	2008	6.00721	0.833895	0.249368	5.75784	Republic of Korea
1748	68	2009	5.84059	0.838108	0.249718	5.59087	Republic of Korea
1749	68	2010	5.80584	0.842511	0.2497	5.55614	Republic of Korea
1750	68	2011	5.57777	0.846913	0.248818	5.32895	Republic of Korea
1751	68	2012	5.43283	0.85114	0.249543	5.18328	Republic of Korea
1752	68	2013	5.26463	0.855441	0.248854	5.01578	Republic of Korea
1753	68	2014	5.10956	0.859666	0.249693	4.85986	Republic of Korea
1754	68	2015	5.01514	0.863907	0.249284	4.76585	Republic of Korea
1755	68	2016	4.97892	0.868318	0.24972	4.7292	Republic of Korea
1756	68	2017	4.97627	0.872618	0.249712	4.72655	Republic of Korea
1757	68	2018	5.01042	0.876823	0.249735	4.76069	Republic of Korea
1758	68	2019	5.03086	0.880732	0.249652	4.78121	Republic of Korea
1759	68	2020	5.07733	0.883718	0.248813	4.82852	Republic of Korea
1760	68	2021	4.87107	0.886675	0.249288	4.62178	Republic of Korea
1761	69	1990	92.4175	0.686404	0.249914	92.1676	Singapore
1762	69	1991	86.0393	0.695056	0.249866	85.7894	Singapore
1763	69	1992	81.6425	0.703428	0.248844	81.3937	Singapore
1764	69	1993	93.4237	0.712315	0.249956	93.1737	Singapore
1765	69	1994	107.402	0.721257	0.249293	107.153	Singapore
1766	69	1995	110.486	0.729982	0.249412	110.237	Singapore
1767	69	1996	105.256	0.739028	0.250334	105.006	Singapore
1768	69	1997	88.1531	0.747572	0.250731	87.9024	Singapore
1769	69	1998	74.9927	0.754873	0.249682	74.743	Singapore
1770	69	1999	58.4937	0.760831	0.249061	58.2447	Singapore
1771	69	2000	49.6928	0.767717	0.249658	49.4432	Singapore
1772	69	2001	46.2562	0.774295	0.249446	46.0067	Singapore
1773	69	2002	50.3749	0.779736	0.24964	50.1253	Singapore
1774	69	2003	47.3294	0.784166	0.249343	47.08	Singapore
1775	69	2004	42.6241	0.789853	0.250042	42.374	Singapore
1776	69	2005	40.4218	0.796456	0.249242	40.1726	Singapore
1777	69	2006	34.8914	0.803343	0.249502	34.6419	Singapore
1778	69	2007	38.3072	0.810625	0.249119	38.0581	Singapore
1779	69	2008	42.1852	0.818124	0.249269	41.9359	Singapore
1780	69	2009	41.8111	0.824252	0.249509	41.5616	Singapore
1781	69	2010	40.8219	0.830222	0.249424	40.5725	Singapore
1782	69	2011	38.3765	0.83383	0.2491	38.1274	Singapore
1783	69	2012	37.104	0.837392	0.249316	36.8547	Singapore
1784	69	2013	31.0535	0.84042	0.249525	30.8039	Singapore
1785	69	2014	30.0081	0.842895	0.249451	29.7586	Singapore
1786	69	2015	33.2108	0.845402	0.249765	32.9611	Singapore
1787	69	2016	32.7651	0.847597	0.249328	32.5157	Singapore
1788	69	2017	32.4333	0.849052	0.249483	32.1838	Singapore
1789	69	2018	31.5571	0.850763	0.249194	31.3079	Singapore
1790	69	2019	31.0344	0.852497	0.248761	30.7856	Singapore
1791	69	2020	33.8954	0.854296	0.249485	33.6459	Singapore
1792	69	2021	31.6781	0.856098	0.249651	31.4285	Singapore
1793	71	1990	19.8202	0.725983	0.249917	19.5703	Australia
1794	71	1991	18.8209	0.72976	0.249435	18.5714	Australia
1795	71	1992	18.9568	0.733901	0.249776	18.707	Australia
1796	71	1993	19.1342	0.738375	0.250393	18.8838	Australia
1797	71	1994	19.1668	0.742847	0.250427	18.9164	Australia
1798	71	1995	19.6184	0.747427	0.249088	19.3693	Australia
1799	71	1996	20.1634	0.751992	0.250158	19.9132	Australia
1800	71	1997	21.4528	0.756634	0.249331	21.2034	Australia
1801	71	1998	24.6631	0.761133	0.249821	24.4133	Australia
1802	71	1999	23.9961	0.765698	0.249907	23.7462	Australia
1803	71	2000	23.5779	0.770224	0.249871	23.328	Australia
1804	71	2001	21.9999	0.774663	0.24905	21.7508	Australia
1805	71	2002	20.595	0.779361	0.249555	20.3455	Australia
1806	71	2003	20.536	0.7836	0.249542	20.2865	Australia
1807	71	2004	18.8212	0.787017	0.249665	18.5715	Australia
1808	71	2005	18.038	0.789616	0.249537	17.7884	Australia
1809	71	2006	17.3185	0.791156	0.249753	17.0687	Australia
1810	71	2007	15.7503	0.792533	0.249384	15.5009	Australia
1811	71	2008	14.7292	0.795293	0.249168	14.48	Australia
1812	71	2009	14.6741	0.799174	0.250095	14.4241	Australia
1813	71	2010	14.4796	0.803562	0.249639	14.23	Australia
1814	71	2011	13.371	0.80752	0.249358	13.1216	Australia
1815	71	2012	12.1274	0.811644	0.24917	11.8782	Australia
1816	71	2013	12.1045	0.816454	0.249351	11.8552	Australia
1817	71	2014	10.381	0.820841	0.249916	10.1311	Australia
1818	71	2015	9.00148	0.824861	0.249158	8.75232	Australia
1819	71	2016	7.57089	0.82856	0.249244	7.32165	Australia
1820	71	2017	6.96385	0.831798	0.248861	6.71499	Australia
1821	71	2018	7.01538	0.835355	0.248985	6.7664	Australia
1822	71	2019	7.11186	0.839317	0.249583	6.86227	Australia
1823	71	2020	6.96282	0.842051	0.249224	6.7136	Australia
1824	71	2021	6.73776	0.844253	0.249045	6.48872	Australia
1825	72	1990	19.9348	0.752322	0.25004	19.6848	New Zealand
1826	72	1991	20.3064	0.755616	0.249056	20.0574	New Zealand
1827	72	1992	20.1465	0.759461	0.249921	19.8966	New Zealand
1828	72	1993	20.0272	0.763635	0.248965	19.7782	New Zealand
1829	72	1994	19.2351	0.767119	0.249496	18.9856	New Zealand
1830	72	1995	20.6964	0.769998	0.248894	20.4475	New Zealand
1831	72	1996	21.3011	0.773575	0.249705	21.0514	New Zealand
1832	72	1997	19.246	0.778206	0.249823	18.9962	New Zealand
1833	72	1998	18.2355	0.781731	0.249213	17.9862	New Zealand
1834	72	1999	19.9409	0.784429	0.249505	19.6914	New Zealand
1835	72	2000	28.0055	0.78766	0.24933	27.7562	New Zealand
1836	72	2001	32.345	0.791426	0.249294	32.0957	New Zealand
1837	72	2002	30.4565	0.79452	0.248782	30.2077	New Zealand
1838	72	2003	29.4553	0.796287	0.249795	29.2055	New Zealand
1839	72	2004	29.797	0.798177	0.249157	29.5478	New Zealand
1840	72	2005	28.2645	0.799107	0.249455	28.0151	New Zealand
1841	72	2006	25.3009	0.798457	0.249542	25.0513	New Zealand
1842	72	2007	22.982	0.798448	0.24996	22.732	New Zealand
1843	72	2008	22.6222	0.79967	0.249691	22.3725	New Zealand
1844	72	2009	20.5068	0.801728	0.24937	20.2574	New Zealand
1845	72	2010	23.805	0.805133	0.248937	23.556	New Zealand
1846	72	2011	23.693	0.80976	0.249373	23.4436	New Zealand
1847	72	2012	20.5171	0.814958	0.24925	20.2678	New Zealand
1848	72	2013	19.7957	0.820146	0.249431	19.5462	New Zealand
1849	72	2014	16.5967	0.823909	0.249729	16.347	New Zealand
1850	72	2015	14.5198	0.827462	0.249433	14.2703	New Zealand
1851	72	2016	14.4261	0.831844	0.250072	14.176	New Zealand
1852	72	2017	14.4075	0.836302	0.248709	14.1588	New Zealand
1853	72	2018	14.3621	0.840598	0.249222	14.1129	New Zealand
1854	72	2019	14.0334	0.844533	0.249506	13.7839	New Zealand
1855	72	2020	13.4841	0.847399	0.249532	13.2345	New Zealand
1856	72	2021	13.9115	0.849442	0.249603	13.6619	New Zealand
1857	74	1990	10.4109	0.761464	0.249843	10.1611	Andorra
1858	74	1991	10.3633	0.764709	0.250711	10.1126	Andorra
1859	74	1992	10.3048	0.767188	0.249221	10.0556	Andorra
1860	74	1993	10.1858	0.768954	0.249612	9.93618	Andorra
1861	74	1994	10.0304	0.770024	0.249636	9.78074	Andorra
1862	74	1995	9.80856	0.770989	0.249718	9.55884	Andorra
1863	74	1996	9.62249	0.772403	0.248557	9.37393	Andorra
1864	74	1997	9.45063	0.774581	0.249905	9.20073	Andorra
1865	74	1998	9.34418	0.776973	0.249708	9.09448	Andorra
1866	74	1999	9.27281	0.77963	0.249374	9.02344	Andorra
1867	74	2000	9.21423	0.781977	0.24961	8.96462	Andorra
1868	74	2001	9.45906	0.785417	0.24989	9.20917	Andorra
1869	74	2002	9.51818	0.790159	0.249642	9.26853	Andorra
1870	74	2003	9.31064	0.797279	0.248952	9.06168	Andorra
1871	74	2004	9.14561	0.804732	0.249024	8.89659	Andorra
1872	74	2005	8.9524	0.812214	0.249252	8.70314	Andorra
1873	74	2006	8.72309	0.819787	0.249426	8.47367	Andorra
1874	74	2007	8.5814	0.826617	0.250506	8.33089	Andorra
1875	74	2008	8.28938	0.831822	0.249691	8.03968	Andorra
1876	74	2009	8.08497	0.83593	0.249816	7.83516	Andorra
1877	74	2010	7.94346	0.83949	0.249908	7.69355	Andorra
1878	74	2011	7.82012	0.842795	0.249031	7.57108	Andorra
1879	74	2012	7.73316	0.845811	0.249282	7.48388	Andorra
1880	74	2013	7.55311	0.84833	0.249858	7.30325	Andorra
1881	74	2014	7.41669	0.85101	0.249797	7.16689	Andorra
1882	74	2015	7.33552	0.853591	0.24952	7.086	Andorra
1883	74	2016	7.14042	0.856257	0.24915	6.89127	Andorra
1884	74	2017	6.99127	0.859477	0.249359	6.74191	Andorra
1885	74	2018	6.84531	0.862589	0.249467	6.59584	Andorra
1886	74	2019	6.68847	0.865621	0.248842	6.43962	Andorra
1887	74	2020	5.80317	0.867449	0.249397	5.55377	Andorra
1888	74	2021	5.73711	0.869444	0.249495	5.48762	Andorra
1889	75	1990	1.64975	0.749854	0.249371	1.40038	Austria
1890	75	1991	1.65823	0.751653	0.249779	1.40845	Austria
1891	75	1992	1.73197	0.754375	0.249182	1.48278	Austria
1892	75	1993	1.75288	0.758805	0.250202	1.50267	Austria
1893	75	1994	1.89542	0.764704	0.249001	1.64642	Austria
1894	75	1995	2.14489	0.769827	0.249076	1.89581	Austria
1895	75	1996	2.415	0.774447	0.249717	2.16528	Austria
1896	75	1997	2.722	0.779233	0.24946	2.47254	Austria
1897	75	1998	3.27237	0.783521	0.249411	3.02296	Austria
1898	75	1999	3.77874	0.787452	0.249435	3.52931	Austria
1899	75	2000	4.41494	0.791848	0.249193	4.16575	Austria
1900	75	2001	5.64205	0.79577	0.24946	5.39258	Austria
1901	75	2002	7.33854	0.799154	0.249198	7.08934	Austria
1902	75	2003	9.53009	0.802043	0.249586	9.2805	Austria
1903	75	2004	10.7004	0.804889	0.24914	10.4513	Austria
1904	75	2005	11.5937	0.808419	0.249179	11.3445	Austria
1905	75	2006	11.5575	0.812065	0.249281	11.3082	Austria
1906	75	2007	10.9546	0.815481	0.249215	10.7054	Austria
1907	75	2008	10.1542	0.818794	0.249456	9.90473	Austria
1908	75	2009	10.1182	0.821541	0.249563	9.8686	Austria
1909	75	2010	9.08619	0.8245	0.249145	8.83704	Austria
1910	75	2011	7.62659	0.828002	0.249597	7.37699	Austria
1911	75	2012	6.20652	0.831113	0.249553	5.95696	Austria
1912	75	2013	6.00513	0.83368	0.249472	5.75566	Austria
1913	75	2014	5.76385	0.835839	0.250052	5.5138	Austria
1914	75	2015	5.6679	0.83758	0.249827	5.41808	Austria
1915	75	2016	5.54217	0.839884	0.249462	5.2927	Austria
1916	75	2017	4.83821	0.843173	0.249256	4.58896	Austria
1917	75	2018	5.54149	0.846614	0.249839	5.29165	Austria
1918	75	2019	5.72469	0.849863	0.24975	5.47495	Austria
1919	75	2020	5.55076	0.85202	0.249224	5.30153	Austria
1920	75	2021	5.78606	0.853837	0.249332	5.53673	Austria
1921	76	1990	1.53147	0.737391	0.249197	1.28228	Belgium
1922	76	1991	1.52431	0.742173	0.249881	1.27443	Belgium
1923	76	1992	1.48557	0.748012	0.249112	1.23646	Belgium
1924	76	1993	1.49995	0.753685	0.249456	1.2505	Belgium
1925	76	1994	1.55953	0.758904	0.249532	1.31	Belgium
1926	76	1995	1.81095	0.76317	0.249196	1.56176	Belgium
1927	76	1996	2.09068	0.766826	0.249742	1.84094	Belgium
1928	76	1997	2.31882	0.770814	0.2498	2.06902	Belgium
1929	76	1998	2.65725	0.774228	0.24942	2.40783	Belgium
1930	76	1999	3.16764	0.777041	0.249382	2.91826	Belgium
1931	76	2000	3.54719	0.780396	0.249701	3.29749	Belgium
1932	76	2001	4.27891	0.784713	0.249698	4.02921	Belgium
1933	76	2002	5.48651	0.788836	0.249881	5.23663	Belgium
1934	76	2003	7.1792	0.792014	0.249415	6.92978	Belgium
1935	76	2004	7.79233	0.795225	0.249581	7.54275	Belgium
1936	76	2005	7.81921	0.798497	0.249787	7.56943	Belgium
1937	76	2006	7.71479	0.801573	0.249932	7.46485	Belgium
1938	76	2007	7.5593	0.804613	0.249054	7.31024	Belgium
1939	76	2008	7.03652	0.807758	0.249452	6.78707	Belgium
1940	76	2009	6.14592	0.811056	0.24898	5.89694	Belgium
1941	76	2010	5.23334	0.81503	0.2494	4.98394	Belgium
1942	76	2011	4.44468	0.81947	0.248998	4.19568	Belgium
1943	76	2012	3.99111	0.824226	0.249279	3.74183	Belgium
1944	76	2013	3.55124	0.82862	0.249006	3.30223	Belgium
1945	76	2014	3.23035	0.832425	0.2496	2.98075	Belgium
1946	76	2015	3.02742	0.835878	0.248999	2.77842	Belgium
1947	76	2016	2.83316	0.839463	0.249479	2.58368	Belgium
1948	76	2017	2.64514	0.843212	0.249022	2.39611	Belgium
1949	76	2018	2.442	0.846618	0.24903	2.19297	Belgium
1950	76	2019	2.40594	0.849498	0.248862	2.15707	Belgium
1951	76	2020	2.1864	0.851347	0.249448	1.93695	Belgium
1952	76	2021	2.50374	0.853654	0.249167	2.25458	Belgium
1953	77	1990	6.84845	0.648231	0.249637	6.59881	Cyprus
1954	77	1991	6.95509	0.655726	0.249302	6.70579	Cyprus
1955	77	1992	6.80128	0.666012	0.250152	6.55113	Cyprus
1956	77	1993	7.01511	0.677547	0.250232	6.76488	Cyprus
1957	77	1994	6.98007	0.688829	0.249892	6.73018	Cyprus
1958	77	1995	7.06105	0.699924	0.250211	6.81084	Cyprus
1959	77	1996	7.11483	0.70984	0.249959	6.86488	Cyprus
1960	77	1997	7.03272	0.718864	0.249927	6.7828	Cyprus
1961	77	1998	7.03129	0.727964	0.250156	6.78113	Cyprus
1962	77	1999	6.95569	0.736846	0.249881	6.7058	Cyprus
1963	77	2000	6.96848	0.745199	0.250604	6.71788	Cyprus
1964	77	2001	6.73092	0.753595	0.249492	6.48143	Cyprus
1965	77	2002	6.32865	0.761502	0.249499	6.07915	Cyprus
1966	77	2003	6.17391	0.767896	0.249195	5.92472	Cyprus
1967	77	2004	6.09632	0.773765	0.249316	5.84701	Cyprus
1968	77	2005	6.12137	0.779031	0.249359	5.87201	Cyprus
1969	77	2006	5.64551	0.784561	0.249367	5.39614	Cyprus
1970	77	2007	5.2653	0.792068	0.249788	5.01551	Cyprus
1971	77	2008	5.01718	0.799454	0.249316	4.76786	Cyprus
1972	77	2009	4.65775	0.805112	0.249726	4.40803	Cyprus
1973	77	2010	4.21599	0.80984	0.249385	3.96661	Cyprus
1974	77	2011	3.72499	0.813726	0.249471	3.47551	Cyprus
1975	77	2012	3.42895	0.816979	0.249628	3.17932	Cyprus
1976	77	2013	3.07421	0.819381	0.249486	2.82472	Cyprus
1977	77	2014	2.94568	0.821184	0.249018	2.69666	Cyprus
1978	77	2015	2.8732	0.822733	0.249295	2.6239	Cyprus
1979	77	2016	2.80249	0.824284	0.249297	2.55319	Cyprus
1980	77	2017	2.7409	0.82614	0.248687	2.49221	Cyprus
1981	77	2018	2.72792	0.828343	0.249135	2.47878	Cyprus
1982	77	2019	2.88636	0.830981	0.249447	2.63691	Cyprus
1983	77	2020	2.53499	0.83306	0.248893	2.2861	Cyprus
1984	77	2021	2.72504	0.835631	0.249379	2.47566	Cyprus
1985	78	1990	2.6992	0.801155	0.249212	2.44999	Denmark
1986	78	1991	2.61862	0.80454	0.24994	2.36868	Denmark
1987	78	1992	2.67527	0.808164	0.249421	2.42585	Denmark
1988	78	1993	2.74232	0.811586	0.249415	2.49291	Denmark
1989	78	1994	2.90478	0.815139	0.249794	2.65498	Denmark
1990	78	1995	3.16621	0.819105	0.249668	2.91654	Denmark
1991	78	1996	3.38802	0.823375	0.249029	3.139	Denmark
1992	78	1997	3.67263	0.82768	0.249161	3.42347	Denmark
1993	78	1998	3.92877	0.831683	0.250029	3.67874	Denmark
1994	78	1999	4.96576	0.835382	0.249555	4.7162	Denmark
1995	78	2000	5.2957	0.839184	0.249411	5.04629	Denmark
1996	78	2001	6.157	0.843178	0.249604	5.90739	Denmark
1997	78	2002	6.5926	0.847086	0.249558	6.34305	Denmark
1998	78	2003	8.39291	0.850441	0.249048	8.14387	Denmark
[truncated: 4,530 more rows]

## Sheet: Sheet2
	location_id	year	val	SDI	frontier	eff_diff	location_name
3008	113	2021	54.7791	0.650812	0.250306	54.5288	Guyana
864	36	2021	51.7163	0.725144	0.24942	51.4668	Kazakhstan
1344	52	2021	47.7898	0.768454	0.249524	47.5403	Romania
6464	422	2021	43.3812	0.821831	0.24871	43.1325	United States Virgin Islands
512	23	2021	39.4808	0.527187	0.261917	39.2189	Kiribati
992	40	2021	37.2214	0.682161	0.249678	36.9718	Turkmenistan
1792	69	2021	31.6781	0.856098	0.249651	31.4285	Singapore
1696	66	2021	22.998	0.810234	0.249019	22.7489	Brunei Darussalam
1120	45	2021	22.7817	0.768151	0.249884	22.5318	Bulgaria
3200	119	2021	20.0527	0.768763	0.249312	19.8034	Trinidad and Tobago
6400	413	2021	19.833	0.686426	0.25094	19.5821	Tokelau
800	34	2021	19.4966	0.694851	0.250347	19.2462	Azerbaijan
3104	116	2021	17.6228	0.67251	0.249824	17.373	Saint Lucia
3040	114	2021	17.1585	0.448278	0.424297	16.7342	Haiti
928	38	2021	16.1009	0.617622	0.249418	15.8515	Mongolia
1632	62	2021	15.8453	0.808536	0.249314	15.596	Russian Federation
64	7	2021	14.963	0.569855	0.254931	14.7081	Democratic People's Republic of Korea
6208	374	2021	14.3894	0.726222	0.249861	14.1395	Niue
32	6	2021	14.3341	0.72163	0.250595	14.0835	China
608	26	2021	14.8785	0.417797	1.05163	13.8269	Papua New Guinea
1088	44	2021	13.9184	0.723078	0.249506	13.6689	Bosnia and Herzegovina
1856	72	2021	13.9115	0.849442	0.249603	13.6619	New Zealand
352	17	2021	13.3229	0.701535	0.249511	13.0734	Sri Lanka
832	35	2021	13.3028	0.732474	0.249853	13.0529	Georgia
2496	93	2021	13.2391	0.88688	0.249047	12.99	Sweden
544	24	2021	12.9171	0.574091	0.255452	12.6616	Marshall Islands
480	22	2021	12.7336	0.675052	0.249796	12.4838	Fiji
2976	112	2021	12.7108	0.668993	0.25091	12.4599	Grenada
2912	110	2021	12.6468	0.746967	0.249287	12.3975	Dominica
896	37	2021	12.6216	0.603979	0.249483	12.3721	Kyrgyzstan
96	8	2021	12.6204	0.874747	0.248995	12.3714	Taiwan (Province of China)
576	25	2021	12.422	0.587535	0.253075	12.1689	Micronesia (Federated States of)
736	30	2021	12.3537	0.473101	0.321525	12.0322	Vanuatu
1056	43	2021	12.0228	0.70685	0.24941	11.7734	Albania
6176	369	2021	11.9124	0.625178	0.249495	11.6629	Nauru
2720	102	2021	11.8596	0.862448	0.249431	11.6102	United States of America
1152	46	2021	11.6293	0.798341	0.249239	11.3801	Croatia
2560	95	2021	11.4765	0.859	0.248843	11.2277	United Kingdom
2336	88	2021	11.4186	0.801585	0.249577	11.169	Malta
2752	105	2021	11.3713	0.749887	0.249057	11.1223	Antigua and Barbuda
3136	117	2021	11.0946	0.637196	0.250437	10.8441	Saint Vincent and the Grenadines
1664	63	2021	10.9494	0.760774	0.249196	10.7002	Ukraine
1280	50	2021	10.6167	0.795801	0.249355	10.3674	Montenegro
6432	416	2021	10.2368	0.576621	0.25512	9.98166	Tuvalu
2688	101	2021	9.61072	0.873171	0.249253	9.36147	Canada
5024	186	2021	9.3497	0.730151	0.249628	9.10007	Seychelles
4448	165	2021	9.1541	0.504029	0.306894	8.84721	Pakistan
6240	376	2021	9.00336	0.771535	0.249527	8.75384	Northern Mariana Islands
640	27	2021	8.64545	0.593393	0.251345	8.3941	Samoa
4320	161	2021	8.63881	0.492421	0.313706	8.3251	Bangladesh
5344	198	2021	8.64436	0.473819	0.321519	8.32285	Zimbabwe
2048	79	2021	8.55034	0.859831	0.249593	8.30074	Finland
4512	169	2021	9.75767	0.309168	2.2775	7.48017	Central African Republic
3360	126	2021	7.64402	0.70034	0.250303	7.39372	Costa Rica
4352	162	2021	7.54252	0.473062	0.321237	7.22129	Bhutan
2816	107	2021	7.38944	0.746749	0.249634	7.1398	Barbados
3808	143	2021	7.38984	0.662626	0.250133	7.13971	Iraq
1312	51	2021	7.30473	0.812043	0.24953	7.0552	Poland
4416	164	2021	7.55308	0.433175	0.589957	6.96313	Nepal
2784	106	2021	7.11338	0.805021	0.249439	6.86395	Bahamas
1248	49	2021	7.10615	0.75063	0.248805	6.85734	North Macedonia
6112	351	2021	6.93466	0.803982	0.249267	6.68539	Guam
1824	71	2021	6.73776	0.844253	0.249045	6.48872	Australia
2208	84	2021	6.65692	0.873754	0.249697	6.40722	Ireland
1728	67	2021	6.50771	0.871242	0.248969	6.25874	Japan
288	15	2021	6.51213	0.533901	0.260037	6.25209	Myanmar
4480	168	2021	6.44636	0.453722	0.366161	6.0802	Angola
5152	191	2021	6.26692	0.505949	0.287111	5.97981	Zambia
416	19	2021	6.28946	0.444668	0.440376	5.84908	Timor-Leste
5600	207	2021	6.02592	0.56493	0.256714	5.76921	Ghana
192	12	2021	5.95056	0.489136	0.315194	5.63537	Lao People's Democratic Republic
4864	181	2021	7.30309	0.400247	1.72815	5.57494	Madagascar
2112	81	2021	5.80053	0.902957	0.249645	5.55088	Germany
672	28	2021	6.12425	0.42936	0.58467	5.53958	Solomon Islands
1920	75	2021	5.78606	0.853837	0.249332	5.53673	Austria
4544	170	2021	5.77945	0.583075	0.253573	5.52587	Congo
1888	74	2021	5.73711	0.869444	0.249495	5.48762	Andorra
704	29	2021	5.33711	0.62635	0.249712	5.0874	Tonga
4384	163	2021	5.28907	0.575402	0.255438	5.03364	India
1184	47	2021	5.10578	0.82845	0.249429	4.85635	Czechia
3168	118	2021	5.10285	0.633666	0.250303	4.85255	Suriname
384	18	2021	5.01458	0.682548	0.24924	4.76534	Thailand
6272	380	2021	4.93264	0.754047	0.249693	4.68294	Palau
4576	171	2021	6.53695	0.38318	1.85792	4.67902	Democratic Republic of the Congo
1760	68	2021	4.87107	0.886675	0.249288	4.62178	Republic of Korea
4128	153	2021	4.82079	0.623004	0.249597	4.57119	Syrian Arab Republic
5312	197	2021	4.66393	0.58546	0.253297	4.41063	Eswatini
5664	209	2021	6.22808	0.35311	1.92933	4.29874	Guinea-Bissau
160	11	2021	4.52172	0.656868	0.250246	4.27147	Indonesia
3424	128	2021	4.49134	0.539972	0.258761	4.23258	Guatemala
2848	108	2021	4.47941	0.610229	0.249713	4.22969	Belize
5184	193	2021	4.44991	0.642722	0.250194	4.19971	Botswana
3072	115	2021	4.38656	0.683263	0.250047	4.13651	Jamaica
5216	194	2021	4.37245	0.510393	0.271072	4.10138	Lesotho
1024	41	2021	4.28175	0.662622	0.24999	4.03176	Uzbekistan
2400	90	2021	4.28091	0.916133	0.249794	4.03111	Norway
5856	215	2021	4.32076	0.505414	0.290152	4.03061	Sao Tome and Principe
2656	99	2021	4.25984	0.719283	0.250075	4.00977	Uruguay
4096	152	2021	4.224	0.815143	0.248925	3.97508	Saudi Arabia
6336	393	2021	4.20887	0.754987	0.249439	3.95943	Saint Kitts and Nevis
1472	57	2021	4.1792	0.784485	0.249361	3.92984	Belarus
6080	349	2021	4.14486	0.82621	0.249125	3.89573	Greenland
6368	396	2021	4.14334	0.888005	0.249187	3.89415	San Marino
5248	195	2021	4.1156	0.617565	0.24945	3.86615	Namibia
5440	202	2021	4.12762	0.479691	0.317918	3.8097	Cameroon
3328	125	2021	4.04531	0.655443	0.250203	3.7951	Colombia
4640	173	2021	4.0243	0.634691	0.249893	3.77441	Gabon
2176	83	2021	3.98907	0.876362	0.249307	3.73976	Iceland
4608	172	2021	3.95209	0.657857	0.250151	3.70194	Equatorial Guinea
1408	54	2021	3.93669	0.810611	0.249604	3.68709	Slovakia
1376	53	2021	3.91701	0.792416	0.249151	3.66786	Serbia
128	10	2021	3.96806	0.473621	0.321607	3.64645	Cambodia
1216	48	2021	3.87976	0.790755	0.249396	3.63037	Hungary
3616	135	2021	3.87069	0.653044	0.249384	3.62131	Brazil
6016	305	2021	3.76983	0.821365	0.249311	3.52052	Bermuda
5568	206	2021	5.22277	0.409714	1.71078	3.51199	Gambia
448	20	2021	3.60468	0.627934	0.250284	3.35439	Viet Nam
5536	205	2021	4.19788	0.425942	0.948809	3.24907	Côte d'Ivoire
3584	133	2021	3.36832	0.596513	0.250691	3.11763	Venezuela (Bolivarian Republic of)
5280	196	2021	3.28373	0.679627	0.249593	3.03414	South Africa
224	13	2021	3.27254	0.742524	0.249128	3.02341	Malaysia
4032	150	2021	3.26929	0.773392	0.249584	3.01971	Oman
6528	522	2021	3.25954	0.54195	0.259163	3.00038	Sudan
2944	111	2021	3.24982	0.619388	0.250171	2.99965	Dominican Republic
5888	216	2021	4.69901	0.408054	1.7332	2.96582	Senegal
5760	212	2021	3.24385	0.498945	0.310462	2.93339	Mauritania
256	14	2021	3.1639	0.650887	0.249471	2.91443	Maldives
4288	160	2021	5.14159	0.3372	2.27174	2.86985	Afghanistan
4928	183	2021	3.10292	0.71826	0.2493	2.85362	Mauritius
1600	61	2021	3.08708	0.732215	0.250045	2.83703	Republic of Moldova
6144	367	2021	3.01807	0.908263	0.24989	2.76818	Monaco
5824	214	2021	3.06651	0.503391	0.307262	2.75925	Nigeria
5952	218	2021	4.3687	0.408534	1.71574	2.65296	Togo
5728	211	2021	4.85942	0.26858	2.27792	2.5815	Mali
5696	210	2021	4.48052	0.352442	1.91015	2.57037	Liberia
2592	97	2021	2.78631	0.723123	0.249622	2.53669	Argentina
1536	59	2021	2.77352	0.830664	0.24978	2.52374	Latvia
4704	176	2021	2.82776	0.475979	0.321643	2.50612	Comoros
2464	92	2021	2.74787	0.769284	0.249427	2.49844	Spain
1984	77	2021	2.72504	0.835631	0.249379	2.47566	Cyprus
5920	217	2021	4.32317	0.358666	1.88759	2.43558	Sierra Leone
4992	185	2021	3.05881	0.435589	0.65819	2.40062	Rwanda
3968	148	2021	2.64436	0.562698	0.257078	2.38728	Morocco
4736	177	2021	2.65605	0.487958	0.315498	2.34055	Djibouti
5984	298	2021	2.5634	0.723728	0.249894	2.3135	American Samoa
3936	147	2021	2.53828	0.725771	0.249011	2.28927	Libya
6304	385	2021	2.53558	0.825526	0.249333	2.28625	Puerto Rico
5504	204	2021	4.56789	0.240436	2.28627	2.28162	Chad
3904	146	2021	2.52512	0.744746	0.249814	2.27531	Lebanon
2880	109	2021	2.51555	0.66873	0.249069	2.26649	Cuba
1952	76	2021	2.50374	0.853654	0.249167	2.25458	Belgium
3552	132	2021	2.50128	0.708865	0.249653	2.25162	Panama
320	16	2021	2.47408	0.651219	0.249861	2.22422	Philippines
3680	139	2021	2.47099	0.659501	0.249948	2.22105	Algeria
5088	189	2021	2.6392	0.446568	0.436875	2.20233	United Republic of Tanzania
2144	82	2021	2.40313	0.791854	0.249637	2.15349	Greece
5632	208	2021	4.42205	0.336401	2.27302	2.14904	Guinea
2016	78	2021	2.39586	0.896424	0.249174	2.14669	Denmark
4256	157	2021	2.53003	0.450376	0.409947	2.12008	Yemen
4224	156	2021	2.31444	0.849318	0.249532	2.06491	United Arab Emirates
3488	130	2021	2.27631	0.664575	0.249757	2.02656	Mexico
4160	154	2021	2.22798	0.682432	0.250067	1.97792	Tunisia
4768	178	2021	3.70037	0.403864	1.73221	1.96815	Eritrea
2368	89	2021	2.21697	0.888464	0.249323	1.96765	Netherlands
2304	87	2021	2.12924	0.884429	0.249002	1.88024	Luxembourg
3456	129	2021	2.09234	0.513037	0.268758	1.82358	Honduras
4832	180	2021	2.08118	0.523768	0.260498	1.82069	Kenya
5472	203	2021	2.05482	0.533535	0.259627	1.7952	Cabo Verde
3872	145	2021	2.00096	0.846651	0.24966	1.7513	Kuwait
2432	91	2021	1.9976	0.744152	0.249495	1.7481	Portugal
2272	86	2021	1.97783	0.805774	0.249331	1.7285	Italy
2240	85	2021	1.90579	0.809012	0.249293	1.65649	Israel
3776	142	2021	1.85517	0.697207	0.249904	1.60527	Iran (Islamic Republic of)
5408	201	2021	3.78428	0.285118	2.27159	1.51268	Burkina Faso
3232	121	2021	1.75582	0.599011	0.249669	1.50615	Bolivia (Plurinational State of)
5120	190	2021	2.46654	0.423261	0.989009	1.47753	Uganda
5376	200	2021	3.29771	0.373487	1.86816	1.42955	Benin
2624	98	2021	1.6096	0.771515	0.249798	1.3598	Chile
2080	80	2021	1.59966	0.838365	0.249283	1.35037	France
1440	55	2021	1.59191	0.842431	0.249709	1.3422	Slovenia
4064	151	2021	1.57246	0.846861	0.248813	1.32364	Qatar
6496	435	2021	3.54527	0.278371	2.27738	1.26789	South Sudan
4672	175	2021	3.52095	0.289374	2.27197	1.24898	Burundi
3392	127	2021	1.43078	0.563775	0.256783	1.174	El Salvador
3520	131	2021	1.42218	0.523958	0.261852	1.16033	Nicaragua
4000	149	2021	1.38396	0.631012	0.249542	1.13442	Palestine
3648	136	2021	1.34952	0.635718	0.250403	1.09912	Paraguay
4896	182	2021	2.92722	0.384554	1.851	1.07622	Malawi
768	33	2021	1.3184	0.701833	0.249974	1.06843	Armenia
1568	60	2021	1.3012	0.856484	0.249591	1.05161	Lithuania
2528	94	2021	1.1722	0.933059	0.249092	0.923105	Switzerland
3264	122	2021	1.11046	0.661017	0.252109	0.858351	Ecuador
1504	58	2021	1.02075	0.844918	0.249164	0.771585	Estonia
4800	179	2021	2.50294	0.358823	1.89005	0.612885	Ethiopia
3296	123	2021	0.805442	0.662054	0.24948	0.555962	Peru
4192	155	2021	0.806326	0.712693	0.250572	0.555754	Turkey
3712	140	2021	0.734324	0.753043	0.249147	0.485177	Bahrain
3840	144	2021	0.707253	0.725307	0.249916	0.457337	Jordan
4960	184	2021	2.57357	0.326463	2.27044	0.303129	Mozambique
5056	187	2021	4.98352	0.0776881	4.91274	0.0707832	Somalia
960	39	2021	0.327974	0.541511	0.259181	0.0687927	Tajikistan
3744	141	2021	0.258816	0.606787	0.249408	0.00940759	Egypt
6048	320	2021	0.255623	0.77911	0.249587	0.00603637	Cook Islands
5792	213	2021	3.94146	0.168073	3.94146	0	Niger
